# Supplementary material for: Predicting novel biomarkers for early diagnosis and dynamic severity monitoring of human ulcerative colitis
Source: Front Genet. 2024 Jul 31;15:1429482. doi: 10.3389/fgene.2024.1429482 (PMC11321978; doi:10.3389/fgene.2024.1429482)
Supplement: Supplementary file 1 [file Table1.XLSX]

## Sheet: S1
Table S1. Overview of transcriptome data for each sample collected from mouse colon tissue.
Group	Sample	Raw reads	Clean reads	Raw bases	Clean bases	Q30(%)	Total mapped(%)
Control	CON1	63292734	62845704	9557202834	9230068830	94.3	94.87
	CON2	50017814	49651842	7552689914	7307103696	94.04	94.94
	CON3	59420624	59006828	8972514224	8621633241	94.56	94.95
	CON4	57706604	57277606	8713697204	8403771550	94.3	95.92
	CON5	52593532	52180852	7941623332	7642335413	93.98	95.26
	CON6	43478566	43168826	6565263466	6366949395	94.15	95.62
2% DSS	DSS2_1	48273508	47942990	7289299708	7084596064	94.3	95.89
	DSS2_2	46786402	46521260	7064746702	6876037132	94.87	96.6
	DSS2_3	54946874	54580594	8296977974	8042208072	94.41	96.08
	DSS2_4	55534384	55114516	8385691984	8113174166	94.32	96.02
	DSS2_5	47371914	47066882	7153159014	6967186853	94.22	95.99
	DSS2_6	55118470	54712250	8322888970	8034867594	94.11	96.01
2.5% DSS	DSS25_1	56440970	56054436	8522586470	8256890873	94.28	95.69
	DSS25_2	54479006	54102578	8226329906	7955193568	94.24	95.84
	DSS25_3	50003366	49664370	7550508266	7334384282	94.19	93.03
	DSS25_4	50126938	49724552	7569167638	7324541192	94.19	96
	DSS25_5	46809168	46462200	7068184368	6859826890	93.95	95.9
	DSS25_6	43367718	43044648	6548525418	6341591310	94.17	95.6
3% DSS	DSS3_1	61062910	60633800	9220499410	8892223711	94.58	95.77
	DSS3_2	53451220	53092540	8071134220	7822254421	94.31	96.07
	DSS3_3	61495656	61049160	9285844056	8980878098	94.3	96.44
	DSS3_4	46570776	46232620	7032187176	6802893328	94.37	95.09
	DSS3_5	54634536	54238288	8249814936	7984063551	94.08	95.7
	DSS3_6	54473900	54053386	8225558900	7966452032	94.08	95.73

## Sheet: S2
Table S2. DEGs of 2% DSS-induced group and their corresponding expression levels in the control group and treatment group. 'Sensitive genes' for UC are labeled light blue.
Gene id	Gene name	Average TPM value		DSS2/CON	DSS2 - CON
		CON (control group)	DSS2 (2% DSS-induced group)
ENSMUSG00000000031	H19	0.418333	2.67333	6.39044	2.255
ENSMUSG00000000182	Fgf23	0.00833333	0.943333	113.2	0.935
ENSMUSG00000000244	Tspan32	1.54167	3.69833	2.39892	2.15667
ENSMUSG00000000290	Itgb2	9.03333	25.2967	2.80037	16.2633
ENSMUSG00000000318	Clec10a	4.22	10.5017	2.48855	6.28167
ENSMUSG00000000416	Cttnbp2	6.41167	2.98333	0.465298	-3.42833
ENSMUSG00000000682	Cd52	76.6667	178.54	2.32878	101.873
ENSMUSG00000000730	Dnmt3l	0.421667	1.92833	4.57312	1.50667
ENSMUSG00000000791	Il12rb1	0.6	1.28333	2.13889	0.683333
ENSMUSG00000000903	Vpreb3	2.02167	5.28833	2.61583	3.26667
ENSMUSG00000000982	Ccl3	0.733333	5.89	8.03182	5.15667
ENSMUSG00000000983	Wfdc18	21.43	64.08	2.9902	42.65
ENSMUSG00000001020	S100a4	31.6983	85.2167	2.68836	53.5183
ENSMUSG00000001128	Cfp	7.455	23.3933	3.13794	15.9383
ENSMUSG00000001131	Timp1	3.91333	77.8633	19.8969	73.95
ENSMUSG00000001225	Slc26a3	321.552	150.575	0.468276	-170.977
ENSMUSG00000001227	Sema6b	1.56333	3.74167	2.39339	2.17833
ENSMUSG00000001334	Fndc5	4.57333	1.04333	0.228134	-3.53
ENSMUSG00000001435	Col18a1	13.165	77.1433	5.85973	63.9783
ENSMUSG00000001506	Col1a1	38.3783	100.855	2.62792	62.4767
ENSMUSG00000001865	Cpa3	0.26	1.47667	5.67949	1.21667
ENSMUSG00000002111	Spi1	8.34167	23.6167	2.83117	15.275
ENSMUSG00000002204	Napsa	3.66833	11.9817	3.26624	8.31333
ENSMUSG00000002289	Angptl4	1.13	15.3133	13.5516	14.1833
ENSMUSG00000002565	Scin	159.723	47.93	0.300081	-111.793
ENSMUSG00000002603	Tgfb1	10.535	22.6867	2.15346	12.1517
ENSMUSG00000002699	Lcp2	3.5	9.26	2.64571	5.76
ENSMUSG00000002847	Pla1a	1.70167	10.3017	6.05387	8.6
ENSMUSG00000002985	Apoe	672.642	1539.91	2.28935	867.272
ENSMUSG00000003227	Edar	0.27	0.0283333	0.104938	-0.241667
ENSMUSG00000003484	Cyp4f18	3.64167	10.1467	2.78627	6.505
ENSMUSG00000003541	Ier3	10.3367	34.7617	3.36295	24.425
ENSMUSG00000003617	Cp	8.525	34.165	4.00762	25.64
ENSMUSG00000003665	Has1	0.126667	1.455	11.4868	1.32833
ENSMUSG00000003949	Hlf	5.97833	2.765	0.462503	-3.21333
ENSMUSG00000004296	Il12b	0.168333	0.903333	5.36634	0.735
ENSMUSG00000004359	Spic	0.351667	1.56167	4.44076	1.21
ENSMUSG00000004371	Il11	0.328333	24.3	74.0102	23.9717
ENSMUSG00000004473	Clec11a	0.656667	1.48833	2.2665	0.831667
ENSMUSG00000004707	Ly9	1.98333	4.49833	2.26807	2.515
ENSMUSG00000004709	Cd244a	1.11667	2.84	2.54328	1.72333
ENSMUSG00000004791	Pgf	1.32667	2.78667	2.1005	1.46
ENSMUSG00000005057	Sh2b2	0.666667	2.71667	4.075	2.05
ENSMUSG00000005124	Ccn4	1.03333	2.5	2.41935	1.46667
ENSMUSG00000005268	Prlr	1.60333	0.563333	0.351351	-1.04
ENSMUSG00000005339	Fcer1a	0.04	0.418333	10.4583	0.378333
ENSMUSG00000005373	Mlxipl	9.115	3.95833	0.434266	-5.15667
ENSMUSG00000005413	Hmox1	5.49667	23.7117	4.31383	18.215
ENSMUSG00000005465	Il27ra	0.868333	2.06	2.37236	1.19167
ENSMUSG00000005628	Tmod4	0.591667	0.296667	0.501408	-0.295
ENSMUSG00000005640	Insrr	1.73667	0.546667	0.314779	-1.19
ENSMUSG00000005763	Cd247	2.495	4.90333	1.96526	2.40833
ENSMUSG00000005800	Mmp8	0.0316667	2.18167	68.8947	2.15
ENSMUSG00000005824	Tnfsf14	0.655	2.635	4.0229	1.98
ENSMUSG00000006344	Ggt5	4.28833	10.0483	2.34318	5.76
ENSMUSG00000006403	Adamts4	0.456667	12.9967	28.4599	12.54
ENSMUSG00000006587	Snai3	0.385	1.125	2.92208	0.74
ENSMUSG00000006800	Sulf2	13.0133	32.835	2.52318	19.8217
ENSMUSG00000007682	Dio2	0.08	3.44	43	3.36
ENSMUSG00000007805	Twist2	0.935	3.00333	3.21212	2.06833
ENSMUSG00000007877	Tcap	1.39	0.508333	0.365707	-0.881667
ENSMUSG00000007888	Crlf1	1.465	4.22167	2.88168	2.75667
ENSMUSG00000008318	Relt	1.245	4.915	3.94779	3.67
ENSMUSG00000009185	Ccl8	62.9283	320.035	5.08571	257.107
ENSMUSG00000009246	Trpm5	3.885	1.59333	0.410124	-2.29167
ENSMUSG00000009292	Trpm2	1.28667	2.93167	2.2785	1.645
ENSMUSG00000009633	G0s2	6.77333	16.795	2.47958	10.0217
ENSMUSG00000009687	Fxyd5	38.39	105.785	2.75554	67.395
ENSMUSG00000010066	Cacna2d2	4.19167	2.21667	0.528827	-1.975
ENSMUSG00000010311	Optc	15.1267	5.58333	0.369105	-9.54333
ENSMUSG00000010760	Phlda2	2.36667	5.14	2.17183	2.77333
ENSMUSG00000011148	Adssl1	1.3	3.84	2.95385	2.54
ENSMUSG00000012428	Steap4	5.14667	23.95	4.6535	18.8033
ENSMUSG00000013707	Tnfaip8l2	4.165	10.5933	2.54342	6.42833
ENSMUSG00000013974	Mcemp1	0.193333	4.02667	20.8276	3.83333
ENSMUSG00000014813	Stc1	0.885	2.37833	2.68738	1.49333
ENSMUSG00000015134	Aldh1a3	4.835	11.3733	2.35229	6.53833
ENSMUSG00000015340	Cybb	5.90667	14.8	2.50564	8.89333
ENSMUSG00000015879	Fam184b	0.62	0.168333	0.271505	-0.451667
ENSMUSG00000015947	Fcgr1	5.76667	10.4217	1.80723	4.655
ENSMUSG00000015950	Ncf1	4.70667	14.845	3.15404	10.1383
ENSMUSG00000016024	Lbp	3.145	19.495	6.19873	16.35
ENSMUSG00000016194	Hsd11b1	8.15	18.7583	2.30164	10.6083
ENSMUSG00000016524	Il19	0.0183333	1.28167	69.9091	1.26333
ENSMUSG00000016918	Sulf1	4.92333	12.6333	2.56601	7.71
ENSMUSG00000016995	Matn4	1.09	2.355	2.16055	1.265
ENSMUSG00000017002	Slpi	10.8583	86.7617	7.99033	75.9033
ENSMUSG00000017316	Ppy	13.2367	33.0083	2.4937	19.7717
ENSMUSG00000017493	Igfbp4	46.7	244.878	5.24365	198.178
ENSMUSG00000017652	Cd40	2.735	8.48	3.10055	5.745
ENSMUSG00000017737	Mmp9	1.20333	8.80333	7.31579	7.6
ENSMUSG00000018008	Cyth4	9.27333	20.3983	2.19968	11.125
ENSMUSG00000018341	Il12rb2	0.148333	0.483333	3.25843	0.335
ENSMUSG00000018459	Slc13a3	0.271667	1.31167	4.82822	1.04
ENSMUSG00000018654	Ikzf1	2.82167	6.53833	2.31719	3.71667
ENSMUSG00000018774	Cd68	13.675	46.8133	3.42328	33.1383
ENSMUSG00000018920	Cxcl16	12.8767	31.4567	2.44292	18.58
ENSMUSG00000018930	Ccl4	1.40667	7.93833	5.64336	6.53167
ENSMUSG00000018983	E2f2	3.935	8.03333	2.04151	4.09833
ENSMUSG00000019122	Ccl9	17.78	39.5617	2.22507	21.7817
ENSMUSG00000019278	Dpep1	267.45	125.432	0.468991	-142.018
ENSMUSG00000019880	Rspo3	2.14167	6.39333	2.98521	4.25167
ENSMUSG00000019929	Dcn	220.008	490.922	2.23138	270.913
ENSMUSG00000020007	Il20ra	0.0633333	0.585	9.23684	0.521667
ENSMUSG00000020057	Dram1	3.04	8.92833	2.93695	5.88833
ENSMUSG00000020077	Srgn	30.5483	90.6367	2.96699	60.0883
ENSMUSG00000020120	Plek	5.19333	11.3667	2.1887	6.17333
ENSMUSG00000020131	Pcsk4	2.59667	1.06333	0.409499	-1.53333
ENSMUSG00000020140	Lgr5	2.91	0.996667	0.342497	-1.91333
ENSMUSG00000020173	Cobl	19.5283	8.90667	0.456089	-10.6217
ENSMUSG00000020205	Phlda1	22.7017	53.39	2.35181	30.6883
ENSMUSG00000020234	4930404N11Rik	6.61333	3.01667	0.456149	-3.59667
ENSMUSG00000020264	Slc36a2	0.396667	1.66167	4.18908	1.265
ENSMUSG00000020275	Rel	1.64833	3.97	2.40849	2.32167
ENSMUSG00000020310	Madcam1	2.155	10.59	4.91415	8.435
ENSMUSG00000020363	Gfpt2	1.08833	5.18167	4.7611	4.09333
ENSMUSG00000020407	Upp1	128.947	338.14	2.62232	209.193
ENSMUSG00000020434	4921536K21Rik	0.998333	0.473333	0.474124	-0.525
ENSMUSG00000020642	Rnf144a	1.05167	3.24	3.08082	2.18833
ENSMUSG00000020684	Rasl10b	0.448333	1.12	2.49814	0.671667
ENSMUSG00000020695	Mrc2	3.505	7.78167	2.22016	4.27667
ENSMUSG00000020798	Spns3	0.195	0.61	3.12821	0.415
ENSMUSG00000020826	Nos2	2.98667	24.5317	8.21373	21.545
ENSMUSG00000020916	Krt36	0.211667	2.46833	11.6614	2.25667
ENSMUSG00000020932	Gfap	1.705	6.31667	3.70479	4.61167
ENSMUSG00000021091	Serpina3n	43.1483	330.815	7.66692	287.667
ENSMUSG00000021123	Rdh12	0.613333	1.97333	3.21739	1.36
ENSMUSG00000021125	Arg2	1.60333	5.77	3.59875	4.16667
ENSMUSG00000021136	Smoc1	1.59667	4.53667	2.84134	2.94
ENSMUSG00000021190	Lgmn	69.9967	172.228	2.46052	102.232
ENSMUSG00000021280	Exoc3l4	3.13833	7.325	2.33404	4.18667
ENSMUSG00000021281	Tnfaip2	5.82167	26.91	4.62239	21.0883
ENSMUSG00000021298	Gpr132	1.445	5.06333	3.50404	3.61833
ENSMUSG00000021322	Aoah	1.81	5.58833	3.08748	3.77833
ENSMUSG00000021423	Ly86	9.82	24.1633	2.46062	14.3433
ENSMUSG00000021573	Tppp	15.8717	6.08	0.383073	-9.79167
ENSMUSG00000021614	Vcan	4.83667	15.1917	3.14094	10.355
ENSMUSG00000021728	Emb	3.06667	10.3917	3.38859	7.325
ENSMUSG00000021732	Fgf10	2.49167	6.66833	2.67625	4.17667
ENSMUSG00000021822	Plau	8.975	21.8417	2.43361	12.8667
ENSMUSG00000021998	Lcp1	27.7317	57.625	2.07795	29.8933
ENSMUSG00000022015	Tnfsf11	0.34	2.41167	7.09314	2.07167
ENSMUSG00000022037	Clu	36.3433	102.477	2.81968	66.1333
ENSMUSG00000022122	Ednrb	4.82667	10.835	2.24482	6.00833
ENSMUSG00000022126	Acod1	0.0966667	6.035	62.431	5.93833
ENSMUSG00000022146	Osmr	4.65	13.5217	2.90789	8.87167
ENSMUSG00000022149	C9	0.345	0.0566667	0.164251	-0.288333
ENSMUSG00000022218	Tgm1	0.25	1.95333	7.81333	1.70333
ENSMUSG00000022220	Adcy4	1.745	3.855	2.20917	2.11
ENSMUSG00000022221	Ripk3	15.5267	39.48	2.54272	23.9533
ENSMUSG00000022227	Mcpt1	3.69167	15.3433	4.15621	11.6517
ENSMUSG00000022237	Ankrd33b	0.275	0.788333	2.86667	0.513333
ENSMUSG00000022262	Dnah5	0.403333	0.125	0.309917	-0.278333
ENSMUSG00000022340	Sybu	7	3.11	0.444286	-3.89
ENSMUSG00000022367	Has2	0.375	1.03333	2.75556	0.658333
ENSMUSG00000022372	Sla	5.48333	12.3717	2.25623	6.88833
ENSMUSG00000022416	Cacna1i	0.0716667	0.293333	4.09302	0.221667
ENSMUSG00000022439	Parvg	1.43333	4.5	3.13953	3.06667
ENSMUSG00000022488	Nckap1l	5.93	12.9217	2.17903	6.99167
ENSMUSG00000022504	Ciita	3.35167	9.14167	2.7275	5.79
ENSMUSG00000022534	Mefv	0.753333	3.43833	4.56416	2.685
ENSMUSG00000022537	Tmem44	4.98333	1.88	0.377258	-3.10333
ENSMUSG00000022548	Apod	6.20833	21.95	3.53557	15.7417
ENSMUSG00000022586	Ly6i	0.786667	5.84333	7.42797	5.05667
ENSMUSG00000022602	Arc	0.406667	1.28167	3.15164	0.875
ENSMUSG00000022650	Retnlb	3520.82	1453.65	0.412873	-2067.17
ENSMUSG00000022651	Retnlg	8.66333	67.0433	7.73875	58.38
ENSMUSG00000022747	St3gal6	166.085	68.7017	0.413654	-97.3833
ENSMUSG00000022748	Cmss1	4003.77	1421.44	0.355026	-2582.33
ENSMUSG00000022831	Hcls1	9.28667	28.52	3.07107	19.2333
ENSMUSG00000022847	Thpo	1.35167	3.25333	2.40691	1.90167
ENSMUSG00000022893	Adamts1	3.53167	17.9867	5.09297	14.455
ENSMUSG00000022894	Adamts5	0.5	1.11667	2.23333	0.616667
ENSMUSG00000022971	Ifnar2	13.4033	25.965	1.9372	12.5617
ENSMUSG00000023000	Dhh	0.151667	0.42	2.76923	0.268333
ENSMUSG00000023224	Serping1	85.1483	191.022	2.2434	105.873
ENSMUSG00000023274	Cd4	3.465	10.1133	2.91871	6.64833
ENSMUSG00000023349	Clec4n	8.33667	29.1	3.4906	20.7633
ENSMUSG00000023868	Pde10a	0.508333	1.325	2.60656	0.816667
ENSMUSG00000023903	Mmp25	0.55	1.56833	2.85152	1.01833
ENSMUSG00000023905	Tnfrsf12a	13.2133	35.1217	2.65805	21.9083
ENSMUSG00000023913	Pla2g7	14.2333	38.99	2.73934	24.7567
ENSMUSG00000023947	Nfkbie	2.62833	7.115	2.70704	4.48667
ENSMUSG00000023979	Guca1b	0.801667	0.335	0.417879	-0.466667
ENSMUSG00000023992	Trem2	3.65	9.875	2.70548	6.225
ENSMUSG00000024049	Myom1	16.025	8.30667	0.518357	-7.71833
ENSMUSG00000024053	Emilin2	1.81667	7.63167	4.20092	5.815
ENSMUSG00000024059	Clip4	2.515	6.35333	2.52618	3.83833
ENSMUSG00000024087	Cyp1b1	0.0866667	0.383333	4.42308	0.296667
ENSMUSG00000024164	C3	39.6533	207.6	5.23537	167.947
ENSMUSG00000024190	Dusp1	16.485	46.5167	2.82176	30.0317
ENSMUSG00000024210	Ip6k3	0.035	0.185	5.28571	0.15
ENSMUSG00000024235	Map3k8	2.29	4.915	2.14629	2.625
ENSMUSG00000024300	Myo1f	3.30833	8.805	2.66146	5.49667
ENSMUSG00000024338	Psmb8	88.915	204.608	2.30117	115.693
ENSMUSG00000024349	Sting1	9.55667	33.6517	3.52128	24.095
ENSMUSG00000024371	C2	3.47333	9.76833	2.81238	6.295
ENSMUSG00000024397	Aif1	9.14	24.18	2.64551	15.04
ENSMUSG00000024399	Ltb	4.96667	13.505	2.71913	8.53833
ENSMUSG00000024401	Tnf	1.185	6.16167	5.19972	4.97667
ENSMUSG00000024471	Myot	0.0516667	0.41	7.93548	0.358333
ENSMUSG00000024481	Lvrn	0.0833333	0.28	3.36	0.196667
ENSMUSG00000024486	Hbegf	4.445	9.60333	2.16048	5.15833
ENSMUSG00000024529	Lox	2.65333	12.8333	4.83668	10.18
ENSMUSG00000024575	Pde6a	0.286667	0.0516667	0.180233	-0.235
ENSMUSG00000024663	Rab3il1	4.925	10.0833	2.04738	5.15833
ENSMUSG00000024670	Cd6	0.996667	1.90167	1.90803	0.905
ENSMUSG00000024675	Ms4a4c	2.78	24.3817	8.77038	21.6017
ENSMUSG00000024677	Ms4a6b	8.15	25.6967	3.15297	17.5467
ENSMUSG00000024679	Ms4a6d	5.61667	32.465	5.78012	26.8483
ENSMUSG00000024737	Slc15a3	2.88833	14.8467	5.14022	11.9583
ENSMUSG00000024743	Syt7	27.565	14.7217	0.534071	-12.8433
ENSMUSG00000024771	Lipk	0.1	0.32	3.2	0.22
ENSMUSG00000024798	Htr7	0.376667	1.53167	4.06637	1.155
ENSMUSG00000024810	Il33	3.47333	24.0567	6.9261	20.5833
ENSMUSG00000024909	Efemp2	10.95	25.8267	2.3586	14.8767
ENSMUSG00000024912	Fosl1	0.413333	2.24167	5.42339	1.82833
ENSMUSG00000024965	Fermt3	5.70833	12.9317	2.2654	7.22333
ENSMUSG00000024972	Lgals12	19.2083	8.54	0.444599	-10.6683
ENSMUSG00000024986	Hhex	2.18167	4.46333	2.04584	2.28167
ENSMUSG00000025004	Cyp2c40	1.85167	0.266667	0.144014	-1.585
ENSMUSG00000025017	Pik3ap1	2.75833	8.37167	3.03505	5.61333
ENSMUSG00000025044	Msr1	3.345	11.8017	3.52815	8.45667
ENSMUSG00000025161	Slc16a3	6.45	17.7167	2.74677	11.2667
ENSMUSG00000025189	Cnnm1	1.11	0.413333	0.372372	-0.696667
ENSMUSG00000025194	Abcc2	1.105	0.426667	0.386124	-0.678333
ENSMUSG00000025330	Padi4	0.36	1.25833	3.49537	0.898333
ENSMUSG00000025355	Mmp19	3.55833	10.775	3.0281	7.21667
ENSMUSG00000025407	Gli1	5.20333	1.49667	0.287636	-3.70667
ENSMUSG00000025433	Crisp3	2.505	0.783333	0.312708	-1.72167
ENSMUSG00000025450	Gm9752	1.31	0.608333	0.464377	-0.701667
ENSMUSG00000025473	Adam8	3.01833	9.13833	3.02761	6.12
ENSMUSG00000025491	Ifitm1	47.48	302.242	6.36566	254.762
ENSMUSG00000025492	Ifitm3	144.618	499.707	3.45535	355.088
ENSMUSG00000025515	Muc2	4286.75	1861.56	0.434259	-2425.19
ENSMUSG00000025529	Zfp711	0.968333	0.401667	0.414802	-0.566667
ENSMUSG00000025582	Nptx1	1.27333	0.191667	0.150524	-1.08167
ENSMUSG00000025746	Il6	0.136667	15.9017	116.354	15.765
ENSMUSG00000025804	Ccr1	4.19	14.8383	3.54137	10.6483
ENSMUSG00000025877	Hk3	0.991667	5.41833	5.46387	4.42667
ENSMUSG00000025929	Il17a	0.05	0.573333	11.4667	0.523333
ENSMUSG00000025930	Msc	0.72	2.78333	3.86574	2.06333
ENSMUSG00000026043	Col3a1	229.842	608.408	2.64708	378.567
ENSMUSG00000026068	Il18rap	0.568333	2.76333	4.86217	2.195
ENSMUSG00000026069	Il1rl1	2.89833	28.135	9.7073	25.2367
ENSMUSG00000026072	Il1r1	8.69167	20.1067	2.31333	11.415
ENSMUSG00000026073	Il1r2	0.863333	11.5533	13.3822	10.69
ENSMUSG00000026177	Slc11a1	5.36167	15.5583	2.90177	10.1967
ENSMUSG00000026180	Cxcr2	0.1	4.86	48.6	4.76
ENSMUSG00000026185	Igfbp5	16.55	145.823	8.81108	129.273
ENSMUSG00000026241	Nppc	0.0983333	1.27	12.9153	1.17167
ENSMUSG00000026249	Serpine2	10.95	36.6917	3.35084	25.7417
ENSMUSG00000026285	Pdcd1	0.231667	1.18167	5.10072	0.95
ENSMUSG00000026322	Htr4	7.50833	3.77333	0.502553	-3.735
ENSMUSG00000026390	Marco	0.0333333	3.11333	93.4	3.08
ENSMUSG00000026430	Rassf5	3.13833	6.85	2.18269	3.71167
ENSMUSG00000026442	Nfasc	0.471667	1.515	3.21201	1.04333
ENSMUSG00000026475	Rgs16	2.01333	6.29333	3.12583	4.28
ENSMUSG00000026494	Kif26b	0.125	0.343333	2.74667	0.218333
ENSMUSG00000026531	Mptx1	19864.2	2384.84	0.120057	-17479.4
ENSMUSG00000026532	Spta1	7.97333	0.468333	0.0587375	-7.505
ENSMUSG00000026536	Ifi211	6.80833	24.5483	3.60563	17.74
ENSMUSG00000026580	Selp	1.06	9.41	8.87736	8.35
ENSMUSG00000026581	Sell	1.22833	12.715	10.3514	11.4867
ENSMUSG00000026582	Sele	0.0316667	1.11833	35.3158	1.08667
ENSMUSG00000026586	Prrx1	0.136667	0.453333	3.31707	0.316667
ENSMUSG00000026610	Esrrg	2.70667	0.68	0.251232	-2.02667
ENSMUSG00000026611	Spata17	0.655	0.26	0.396947	-0.395
ENSMUSG00000026656	Fcgr2b	26.1333	82.6633	3.16314	56.53
ENSMUSG00000026697	Myoc	0.855	0.181667	0.212476	-0.673333
ENSMUSG00000026770	Il2ra	0.49	1.17	2.38776	0.68
ENSMUSG00000026822	Lcn2	3.51667	78.0017	22.1806	74.485
ENSMUSG00000026832	Cytip	11.85	21.91	1.84895	10.06
ENSMUSG00000026834	Acvr1c	1.51	0.636667	0.421634	-0.873333
ENSMUSG00000026874	Hc	0.735	0.263333	0.358277	-0.471667
ENSMUSG00000026880	Stom	36.5383	84.2467	2.30571	47.7083
ENSMUSG00000026890	Lhx6	0.426667	0.851667	1.99609	0.425
ENSMUSG00000026928	Card9	1.84667	4.28167	2.31859	2.435
ENSMUSG00000026981	Il1rn	30.2717	81.575	2.69476	51.3033
ENSMUSG00000027224	Duoxa1	0.386667	1.23333	3.18966	0.846667
ENSMUSG00000027225	Duoxa2	35.035	78.8183	2.2497	43.7833
ENSMUSG00000027322	Siglec1	1.35	3.82	2.82963	2.47
ENSMUSG00000027360	Hdc	0.64	7.645	11.9453	7.005
ENSMUSG00000027368	Dusp2	1.215	3.85167	3.1701	2.63667
ENSMUSG00000027398	Il1b	1.70167	75.3967	44.3075	73.695
ENSMUSG00000027399	Il1a	0.198333	3.9	19.6639	3.70167
ENSMUSG00000027400	Pdyn	0.545	1.47167	2.70031	0.926667
ENSMUSG00000027408	Cpxm1	1.47167	12.4967	8.49151	11.025
ENSMUSG00000027460	Angpt4	0.255	0.876667	3.43791	0.621667
ENSMUSG00000027513	Pck1	68.755	21.4467	0.311929	-47.3083
ENSMUSG00000027533	Fabp5	15.6583	53.8867	3.44141	38.2283
ENSMUSG00000027656	Ccn5	0.36	1.96	5.44444	1.6
ENSMUSG00000027670	Ocstamp	0.301667	0.773333	2.56354	0.471667
ENSMUSG00000027832	Ptx3	0.226667	9.29667	41.0147	9.07
ENSMUSG00000027848	Olfml3	7.465	18.2667	2.44697	10.8017
ENSMUSG00000027867	Spag17	0.37	0.168333	0.454955	-0.201667
ENSMUSG00000027907	S100a11	516.963	1381.25	2.67186	864.288
ENSMUSG00000027962	Vcam1	8.60833	34.685	4.02924	26.0767
ENSMUSG00000027983	Cyp2u1	1.18833	0.511667	0.430575	-0.676667
ENSMUSG00000028003	Lrat	1.42333	0.446667	0.313817	-0.976667
ENSMUSG00000028011	Tdo2	0.651667	0.141667	0.217391	-0.51
ENSMUSG00000028071	Sh2d2a	0.771667	1.66833	2.16199	0.896667
ENSMUSG00000028111	Ctsk	7.92	16.9017	2.13405	8.98167
ENSMUSG00000028214	Gem	8.27167	27.515	3.32642	19.2433
ENSMUSG00000028238	Atp6v0d2	0.155	0.593333	3.82796	0.438333
ENSMUSG00000028255	Clca1	6945.69	1782.19	0.256589	-5163.51
ENSMUSG00000028256	Odf2l	16.0117	7.86833	0.491413	-8.14333
ENSMUSG00000028270	Gbp2	35.54	110.097	3.09782	74.5567
ENSMUSG00000028341	Nr4a3	0.765	2.13167	2.78649	1.36667
ENSMUSG00000028362	Tnfsf8	0.256667	0.796667	3.1039	0.54
ENSMUSG00000028370	Pappa	0.79	2.865	3.62658	2.075
ENSMUSG00000028415	Spink4	4642.4	2003.17	0.431495	-2639.23
ENSMUSG00000028457	Atp8b5	6.28667	3.185	0.506628	-3.10167
ENSMUSG00000028492	Saxo1	0.191667	0.635	3.31304	0.443333
ENSMUSG00000028525	Pde4b	5.47833	17.7017	3.23121	12.2233
ENSMUSG00000028544	Slc5a9	7.225	16.2183	2.24475	8.99333
ENSMUSG00000028581	Laptm5	24.055	67.1933	2.79332	43.1383
ENSMUSG00000028583	Pdpn	8.785	25.4283	2.89452	16.6433
ENSMUSG00000028599	Tnfrsf1b	12.5933	31.2467	2.48121	18.6533
ENSMUSG00000028602	Tnfrsf8	0.405	2.29667	5.67078	1.89167
ENSMUSG00000028633	Ctps	10.6233	33.6	3.16285	22.9767
ENSMUSG00000028655	Mfsd2a	4.585	12.8233	2.7968	8.23833
ENSMUSG00000028766	Alpl	1.27833	9.12667	7.1395	7.84833
ENSMUSG00000028777	Gnat3	2.26333	0.756667	0.334315	-1.50667
ENSMUSG00000028778	Hcrtr1	0.75	0.291667	0.388889	-0.458333
ENSMUSG00000028789	Azin2	9.56	6.26333	0.65516	-3.29667
ENSMUSG00000028859	Csf3r	1.03	11.1783	10.8528	10.1483
ENSMUSG00000028864	Hgf	2.54833	13.975	5.48398	11.4267
ENSMUSG00000028871	Rspo1	0.64	3.14333	4.91146	2.50333
ENSMUSG00000028874	Fgr	1.69667	6.34667	3.74067	4.65
ENSMUSG00000028957	Per3	15.4033	6.52833	0.423826	-8.875
ENSMUSG00000028965	Tnfrsf9	0.903333	3.55167	3.93173	2.64833
ENSMUSG00000028989	Angptl7	11.5	3.90167	0.339275	-7.59833
ENSMUSG00000029005	Draxin	0.0883333	0.923333	10.4528	0.835
ENSMUSG00000029074	Ttll10	4.44333	3.15	0.708927	-1.29333
ENSMUSG00000029082	Bst1	0.603333	4.03	6.67956	3.42667
ENSMUSG00000029130	Rnf32	8.46833	3.755	0.443417	-4.71333
ENSMUSG00000029167	Ppargc1a	10.4667	3.98667	0.380892	-6.48
ENSMUSG00000029188	Slc34a2	3.54167	0.96	0.271059	-2.58167
ENSMUSG00000029275	Gfi1	8.59167	4.19	0.487682	-4.40167
ENSMUSG00000029298	Gbp9	4.13667	10.63	2.5697	6.49333
ENSMUSG00000029304	Spp1	1.24167	7.04833	5.67651	5.80667
ENSMUSG00000029321	Slc10a6	1.26333	4.02667	3.18734	2.76333
ENSMUSG00000029352	Crybb3	3.55833	1.18667	0.333489	-2.37167
ENSMUSG00000029371	Cxcl5	0.431667	36.475	84.4981	36.0433
ENSMUSG00000029377	Ereg	2.025	59.3567	29.3119	57.3317
ENSMUSG00000029378	Areg	15.0133	37.325	2.48612	22.3117
ENSMUSG00000029379	Cxcl3	0.0133333	4.23833	317.875	4.225
ENSMUSG00000029380	Cxcl1	0.568333	27.8283	48.9648	27.26
ENSMUSG00000029417	Cxcl9	5.06833	23.5567	4.64781	18.4883
ENSMUSG00000029445	Hpd	83.45	39.0733	0.468224	-44.3767
ENSMUSG00000029553	Tfec	0.625	1.80833	2.89333	1.18333
ENSMUSG00000029581	Fscn1	4.965	14.925	3.00604	9.96
ENSMUSG00000029601	Iqcd	1.76833	0.71	0.401508	-1.05833
ENSMUSG00000029641	Rasl11a	1.375	11.0317	8.02303	9.65667
ENSMUSG00000029659	Medag	3.22167	14.6667	4.55251	11.445
ENSMUSG00000029675	Eln	10.41	30.4217	2.92235	20.0117
ENSMUSG00000029727	Cyp3a13	64.85	26.165	0.40347	-38.685
ENSMUSG00000029771	Irf5	5.61	12.93	2.30481	7.32
ENSMUSG00000029797	Sspo	1.07167	0.49	0.457232	-0.581667
ENSMUSG00000029816	Gpnmb	2.795	16.1917	5.79308	13.3967
ENSMUSG00000029915	Clec5a	1.36667	3.13	2.29024	1.76333
ENSMUSG00000030022	Adamts9	1.45167	4.70333	3.23995	3.25167
ENSMUSG00000030043	Tacr1	1.265	4.26333	3.37022	2.99833
ENSMUSG00000030047	Arhgap25	1.81	5.36833	2.96593	3.55833
ENSMUSG00000030077	Chl1	1.73333	6.065	3.49904	4.33167
ENSMUSG00000030111	A2m	0.045	0.638333	14.1852	0.593333
ENSMUSG00000030142	Clec4e	0.07	6.49667	92.8095	6.42667
ENSMUSG00000030144	Clec4d	0.238333	11.2633	47.2587	11.025
ENSMUSG00000030148	Clec4a2	4.56333	13.2633	2.9065	8.7
ENSMUSG00000030149	Klrk1	1.66667	4.28167	2.569	2.615
ENSMUSG00000030159	Clec1b	0.151667	0.796667	5.25275	0.645
ENSMUSG00000030162	Olr1	0.196667	0.518333	2.63559	0.321667
ENSMUSG00000030187	Klra2	1.54833	5.00167	3.23036	3.45333
ENSMUSG00000030218	Mgp	109.883	401.717	3.65585	291.833
ENSMUSG00000030220	Arhgdib	24.4583	67.8333	2.77342	43.375
ENSMUSG00000030247	Kcnj8	8.13833	34.6167	4.25353	26.4783
ENSMUSG00000030249	Abcc9	7.04833	16.8817	2.39513	9.83333
ENSMUSG00000030256	Bhlhe41	2.45667	1.01667	0.41384	-1.44
ENSMUSG00000030351	Tspan11	1.29333	2.5	1.93299	1.20667
ENSMUSG00000030399	Ckm	13.5533	7.02667	0.518446	-6.52667
ENSMUSG00000030428	Ttyh1	9.22167	15.655	1.69763	6.43333
ENSMUSG00000030474	Siglece	1.38167	4.20167	3.04101	2.82
ENSMUSG00000030519	Apba2	1.14167	2.12667	1.86277	0.985
ENSMUSG00000030560	Ctsc	57.1317	142.418	2.49281	85.2867
ENSMUSG00000030579	Tyrobp	34.7783	136.942	3.93756	102.163
ENSMUSG00000030666	Calcb	5.31167	2.00167	0.376843	-3.31
ENSMUSG00000030674	Qprt	0.193333	0.521667	2.69828	0.328333
ENSMUSG00000030707	Coro1a	26.1017	77.8567	2.98282	51.755
ENSMUSG00000030711	Sult1a1	242.848	104.348	0.429685	-138.5
ENSMUSG00000030732	Chrdl2	2.41667	22.77	9.42207	20.3533
ENSMUSG00000030745	Il21r	1.545	5.58833	3.61704	4.04333
ENSMUSG00000030748	Il4ra	13.805	37.0067	2.68067	23.2017
ENSMUSG00000030775	Trat1	2.26833	0.755	0.332843	-1.51333
ENSMUSG00000030786	Itgam	4.04333	16.1183	3.9864	12.075
ENSMUSG00000030834	Abcc6	3.67833	1.04	0.282737	-2.63833
ENSMUSG00000031027	Stk33	0.0383333	0.271667	7.08696	0.233333
ENSMUSG00000031098	Syt8	1.00667	5.79833	5.75993	4.79167
ENSMUSG00000031101	Sash3	3.29	8.31	2.52584	5.02
ENSMUSG00000031165	Was	2.485	6.99	2.81288	4.505
ENSMUSG00000031173	Otc	8.47	3.72167	0.439394	-4.74833
ENSMUSG00000031207	Msn	28.5417	64.485	2.25933	35.9433
ENSMUSG00000031239	Itm2a	4.99333	11.5883	2.32076	6.595
ENSMUSG00000031264	Btk	2.36333	4.98	2.10719	2.61667
ENSMUSG00000031289	Il13ra2	0.431667	1.245	2.88417	0.813333
ENSMUSG00000031304	Il2rg	11.4883	28.1617	2.45133	16.6733
ENSMUSG00000031312	Itgb1bp2	0.368333	0.0266667	0.0723982	-0.341667
ENSMUSG00000031342	Gpm6b	3.66333	10.0133	2.73339	6.35
ENSMUSG00000031364	Grpr	6.06833	1.29	0.212579	-4.77833
ENSMUSG00000031380	Vegfd	1.42667	3.56833	2.50117	2.14167
ENSMUSG00000031383	Dusp9	0.283333	0.753333	2.65882	0.47
ENSMUSG00000031444	F10	0.486667	2.37333	4.87671	1.88667
ENSMUSG00000031461	Myom2	0.391667	0.08	0.204255	-0.311667
ENSMUSG00000031502	Col4a1	41.0217	110.36	2.69029	69.3383
ENSMUSG00000031503	Col4a2	29.2133	67.755	2.31932	38.5417
ENSMUSG00000031538	Plat	5.355	12.6633	2.36477	7.30833
ENSMUSG00000031548	Sfrp1	14.255	58.855	4.12873	44.6
ENSMUSG00000031551	Ido1	4.23167	40.2917	9.52147	36.06
ENSMUSG00000031616	Ednra	6.75333	14.9333	2.21125	8.18
ENSMUSG00000031722	Hp	3.48167	98.1117	28.1795	94.63
ENSMUSG00000031740	Mmp2	36.6033	84.6033	2.31136	48
ENSMUSG00000031762	Mt2	83.3317	452.273	5.42739	368.942
ENSMUSG00000031765	Mt1	207.62	518.393	2.49684	310.773
ENSMUSG00000031825	Crispld2	12.3383	29.575	2.397	17.2367
ENSMUSG00000031884	Ces2d-ps	1.11	0.355	0.31982	-0.755
ENSMUSG00000031952	Chst5	0.285	0.0566667	0.19883	-0.228333
ENSMUSG00000031963	Bmper	0.778333	2.335	3	1.55667
ENSMUSG00000031981	Capn9	54.65	21.28	0.389387	-33.37
ENSMUSG00000032015	Pou2f3	1.785	0.665	0.372549	-1.12
ENSMUSG00000032036	Kirrel3	2.75833	0.908333	0.329305	-1.85
ENSMUSG00000032038	St3gal4	619.657	282.333	0.455629	-337.323
ENSMUSG00000032089	Il10ra	3.21667	9.38333	2.9171	6.16667
ENSMUSG00000032094	Cd3d	1.445	3.09167	2.13956	1.64667
ENSMUSG00000032271	Nnmt	2.81667	8.57833	3.04556	5.76167
ENSMUSG00000032322	Pstpip1	3.36	7.58667	2.25794	4.22667
ENSMUSG00000032334	Loxl1	7.165	18.1733	2.5364	11.0083
ENSMUSG00000032363	Adamts7	1.35	3.10167	2.29753	1.75167
ENSMUSG00000032454	Rbp2	30.46	12.985	0.426297	-17.475
ENSMUSG00000032487	Ptgs2	2.03	19.3817	9.54762	17.3517
ENSMUSG00000032496	Ltf	0.148333	2.01	13.5506	1.86167
ENSMUSG00000032500	Dclk3	2.03333	0.84	0.413115	-1.19333
ENSMUSG00000032643	Fhl3	1.87	4.85833	2.59804	2.98833
ENSMUSG00000032691	Nlrp3	0.416667	2.33333	5.6	1.91667
ENSMUSG00000032727	Mier3	18.8583	8.105	0.429783	-10.7533
ENSMUSG00000032739	Pram1	0.495	1.55833	3.14815	1.06333
ENSMUSG00000032796	Lama1	0.736667	4.175	5.66742	3.43833
ENSMUSG00000032816	Igdcc4	11.9717	6.03333	0.503968	-5.93833
ENSMUSG00000032827	Ppp1r9a	9.81667	3.415	0.347878	-6.40167
ENSMUSG00000032915	Adgre4	0.316667	1.16	3.66316	0.843333
ENSMUSG00000033107	Rnf125	2.74	7.17	2.61679	4.43
ENSMUSG00000033177	Tmprss7	3.97167	1.29	0.324801	-2.68167
ENSMUSG00000033200	Tpsg1	71.1	31.82	0.447539	-39.28
ENSMUSG00000033220	Rac2	10.0017	32.5417	3.25362	22.54
ENSMUSG00000033308	Dpyd	6.97667	2.95167	0.423077	-4.025
ENSMUSG00000033427	Upb1	6.10167	2.68167	0.439497	-3.42
ENSMUSG00000033467	Crlf2	5.70167	13.76	2.41333	8.05833
ENSMUSG00000033491	Prss35	0.0383333	0.185	4.82609	0.146667
ENSMUSG00000033644	Piwil2	0.106667	0.285	2.67188	0.178333
ENSMUSG00000033777	Tlr13	1.65	5.29333	3.20808	3.64333
ENSMUSG00000033847	Pla2g4c	119.448	4.81833	0.0403382	-114.63
ENSMUSG00000033987	Dnah17	0.205	1.19167	5.81301	0.986667
ENSMUSG00000034107	Ano7	23.7883	10.9917	0.462061	-12.7967
ENSMUSG00000034226	Rhov	0.656667	1.35833	2.06853	0.701667
ENSMUSG00000034266	Batf	1.81	6.64833	3.67311	4.83833
ENSMUSG00000034320	Slc26a2	149.937	69.7517	0.465208	-80.185
ENSMUSG00000034324	Tmem132c	0.79	0.331667	0.419831	-0.458333
ENSMUSG00000034394	Lif	1.74167	6.75333	3.87751	5.01167
ENSMUSG00000034416	Pkd1l2	0.02	0.173333	8.66667	0.153333
ENSMUSG00000034438	Gbp8	3.42833	7.92667	2.31211	4.49833
ENSMUSG00000034472	Rasd2	19.4917	7.475	0.383497	-12.0167
ENSMUSG00000034612	Chst11	2.115	4.87	2.3026	2.755
ENSMUSG00000034634	Ly6d	14.3017	35.035	2.44971	20.7333
ENSMUSG00000034641	Cd300ld	1.70667	6.56667	3.84766	4.86
ENSMUSG00000034652	Cd300a	1.50667	5.25667	3.48894	3.75
ENSMUSG00000034664	Itga2b	0.68	1.64333	2.41667	0.963333
ENSMUSG00000034786	Gpsm3	4.96833	13.2317	2.6632	8.26333
ENSMUSG00000034839	Larp6	0.921667	2.175	2.35986	1.25333
ENSMUSG00000034855	Cxcl10	12.4533	56.8317	4.56357	44.3783
ENSMUSG00000035004	Igsf6	2.465	7.61	3.08722	5.145
ENSMUSG00000035020	Epgn	0.0466667	1.235	26.4643	1.18833
ENSMUSG00000035186	Ubd	4.06	26.1683	6.4454	22.1083
ENSMUSG00000035189	Ano4	0.776667	0.415	0.534335	-0.361667
ENSMUSG00000035202	Lars2	211.728	85.9133	0.405772	-125.815
ENSMUSG00000035208	Slfn8	1.655	4.46333	2.69688	2.80833
ENSMUSG00000035373	Ccl7	5.16833	35.935	6.95292	30.7667
ENSMUSG00000035385	Ccl2	2.855	47.88	16.7706	45.025
ENSMUSG00000035431	Sstr1	10.815	2.70833	0.250424	-8.10667
ENSMUSG00000035448	Ccr3	0.706667	1.91833	2.71462	1.21167
ENSMUSG00000035557	Krt17	7.62667	2.55	0.334353	-5.07667
ENSMUSG00000035566	Pcdh17	1.95333	0.666667	0.341297	-1.28667
ENSMUSG00000035711	Dok3	3.61833	8.70333	2.40534	5.085
ENSMUSG00000035778	Ggta1	5.77167	12.665	2.19434	6.89333
ENSMUSG00000035811	Ugt2b35	10.9667	4.31	0.393009	-6.65667
ENSMUSG00000035878	Hykk	2.78833	1.31833	0.472803	-1.47
ENSMUSG00000036027	1810046K07Rik	1.69333	0.513333	0.30315	-1.18
ENSMUSG00000036040	Adamtsl2	1.32833	3.95833	2.97992	2.63
ENSMUSG00000036067	Slc2a6	1.13167	3.20167	2.82916	2.07
ENSMUSG00000036117	Il5	0.196667	0.0183333	0.0932203	-0.178333
ENSMUSG00000036123	Slc9a3	119.947	43.37	0.361577	-76.5767
ENSMUSG00000036169	Sostdc1	1.29333	4.06833	3.14562	2.775
ENSMUSG00000036356	Csgalnact1	0.566667	7.66	13.5176	7.09333
ENSMUSG00000036362	P2ry13	2.29	5.52333	2.41194	3.23333
ENSMUSG00000036412	Arsi	0.921667	3.61833	3.92586	2.69667
ENSMUSG00000036469	Marchf1	2.145	4.775	2.22611	2.63
ENSMUSG00000036596	Cpz	0.11	0.851667	7.74242	0.741667
ENSMUSG00000036832	Lpar3	1.15333	0.423333	0.367052	-0.73
ENSMUSG00000036887	C1qa	65.055	161.648	2.48479	96.5933
ENSMUSG00000036896	C1qc	48.92	122.568	2.50549	73.6483
ENSMUSG00000036905	C1qb	58.9017	147.758	2.50856	88.8567
ENSMUSG00000036912	Piwil4	4.71	2.15667	0.457891	-2.55333
ENSMUSG00000036960	Clca2	2.6	0.51	0.196154	-2.09
ENSMUSG00000036995	Asap3	1.28333	2.84667	2.21818	1.56333
ENSMUSG00000037035	Inhbb	0.57	2.49667	4.38012	1.92667
ENSMUSG00000037095	Lrg1	3.115	46.2667	14.8529	43.1517
ENSMUSG00000037106	Fer1l6	53.49	18.27	0.341559	-35.22
ENSMUSG00000037159	Wee2	0.745	0.07	0.0939597	-0.675
ENSMUSG00000037161	Mgarp	0.413333	1.30167	3.14919	0.888333
ENSMUSG00000037172	Dennd11	26.5533	8.38667	0.315842	-18.1667
ENSMUSG00000037185	Krt80	1.435	3.71167	2.58653	2.27667
ENSMUSG00000037225	Fgf2	2.16833	6.05833	2.794	3.89
ENSMUSG00000037318	Traf3ip3	3.82333	8.12333	2.12467	4.3
ENSMUSG00000037321	Tap1	31.435	68.4267	2.17677	36.9917
ENSMUSG00000037379	Spon2	14.8867	68.985	4.63401	54.0983
ENSMUSG00000037393	Nmur2	0.191667	0.065	0.33913	-0.126667
ENSMUSG00000037405	Icam1	6.75	21.3633	3.16494	14.6133
ENSMUSG00000037411	Serpine1	2.91	11.2933	3.88087	8.38333
ENSMUSG00000037447	Arid5a	6.155	14.97	2.43217	8.815
ENSMUSG00000037577	Ephx3	0.378333	0.906667	2.39648	0.528333
ENSMUSG00000037649	H2-DMa	19.7983	47.6283	2.40567	27.83
ENSMUSG00000037708	Spag6	5.11333	0.566667	0.110821	-4.54667
ENSMUSG00000037731	Themis2	3.12167	9.27	2.96957	6.14833
ENSMUSG00000037813	D630003M21Rik	1.34333	0.646667	0.48139	-0.696667
ENSMUSG00000037820	Tgm2	43.0767	104.838	2.43376	61.7617
ENSMUSG00000037849	Ifi206	0.463333	1.695	3.65827	1.23167
ENSMUSG00000037868	Egr2	0.658333	1.64833	2.5038	0.99
ENSMUSG00000037872	Ackr1	3.18667	9.55833	2.99948	6.37167
ENSMUSG00000037902	Sirpa	12.2133	29.4583	2.41198	17.245
ENSMUSG00000037922	Bank1	1.27833	4.04	3.16037	2.76167
ENSMUSG00000037944	Ccr7	1.06833	6.77667	6.34321	5.70833
ENSMUSG00000037973	Itprid1	0.591667	0.143333	0.242254	-0.448333
ENSMUSG00000038059	Smim3	6.225	20.1417	3.23561	13.9167
ENSMUSG00000038067	Csf3	0.01	5.62667	562.667	5.61667
ENSMUSG00000038115	Ano2	1.04667	0.365	0.348726	-0.681667
ENSMUSG00000038156	Spon1	3.72333	13.405	3.60027	9.68167
ENSMUSG00000038209	Itln1	86.765	7.15	0.0824065	-79.615
ENSMUSG00000038239	Hrc	1.05667	0.571667	0.541009	-0.485
ENSMUSG00000038264	Sema7a	4.31	12.0567	2.79737	7.74667
ENSMUSG00000038301	Snx10	7.87667	16.92	2.14812	9.04333
ENSMUSG00000038352	Arl5c	1.75833	5.62833	3.20095	3.87
ENSMUSG00000038418	Egr1	6.72667	26.5733	3.95045	19.8467
ENSMUSG00000038463	Olfml2b	11.9167	27.23	2.28503	15.3133
ENSMUSG00000038527	C1rl	1.40833	2.99333	2.12544	1.585
ENSMUSG00000038570	Saxo2	0.993333	0.315	0.317114	-0.678333
ENSMUSG00000038692	Hoxb4	0.163333	0.633333	3.87755	0.47
ENSMUSG00000039155	Cdh26	0.8	0.235	0.29375	-0.565
ENSMUSG00000039232	Stx11	1.05667	3.05333	2.88959	1.99667
ENSMUSG00000039252	Lgi2	0.988333	13.05	13.204	12.0617
ENSMUSG00000039519	Cyp7b1	1.02333	4.85167	4.74104	3.82833
ENSMUSG00000039579	Grin3a	2.16	0.483333	0.223765	-1.67667
ENSMUSG00000039621	Prex1	6.2	15.825	2.55242	9.625
ENSMUSG00000039676	Capsl	3.52	1.31	0.372159	-2.21
ENSMUSG00000039936	Pik3cd	4.05333	9.47167	2.33676	5.41833
ENSMUSG00000040026	Saa3	5.315	816.393	153.602	811.078
ENSMUSG00000040133	Gpr176	0.485	1.295	2.6701	0.81
ENSMUSG00000040148	Hmx3	0.91	0.415	0.456044	-0.495
ENSMUSG00000040164	Kcns1	0.263333	1.02167	3.87975	0.758333
ENSMUSG00000040345	Arhgap9	3.46167	9.21	2.66057	5.74833
ENSMUSG00000040380	Cbln3	1.46667	0.64	0.436364	-0.826667
ENSMUSG00000040412	5330417C22Rik	60.945	27.27	0.447453	-33.675
ENSMUSG00000040522	Tlr8	1.72333	4.17333	2.42166	2.45
ENSMUSG00000040612	Ildr2	0.316667	0.87	2.74737	0.553333
ENSMUSG00000040699	Limd2	7.47833	21.0067	2.809	13.5283
ENSMUSG00000040711	Sh3pxd2b	3.755	9.39333	2.50155	5.63833
ENSMUSG00000040747	Cd53	14.11	35.9133	2.54524	21.8033
ENSMUSG00000040809	Chil3	0.355	18.58	52.338	18.225
ENSMUSG00000040899	Ccr6	0.955	3.84667	4.02792	2.89167
ENSMUSG00000040907	Atp1a3	0.773333	1.98	2.56034	1.20667
ENSMUSG00000040938	Slc16a11	3.64333	1.485	0.407594	-2.15833
ENSMUSG00000041046	Ramp3	2.05667	4.52333	2.19935	2.46667
ENSMUSG00000041193	Pla2g5	15.0567	32.435	2.1542	17.3783
ENSMUSG00000041202	Pla2g2d	1.275	3.83833	3.01046	2.56333
ENSMUSG00000041293	Adgrf1	1.36	5.925	4.35662	4.565
ENSMUSG00000041324	Inhba	0.691667	4.73167	6.84096	4.04
ENSMUSG00000041347	Bdkrb1	0.658333	9.135	13.8759	8.47667
ENSMUSG00000041476	Smpx	10.6833	3.45833	0.323713	-7.225
ENSMUSG00000041481	Serpina3g	11.895	48.8867	4.10985	36.9917
ENSMUSG00000041707	Tmem273	1.36667	2.85667	2.09024	1.49
ENSMUSG00000041734	Kirrel	3.125	7.31167	2.33973	4.18667
ENSMUSG00000041754	Trem3	0.0366667	1.20167	32.7727	1.165
ENSMUSG00000041794	Myrip	3.95167	1.75333	0.443695	-2.19833
ENSMUSG00000042190	Cmklr1	3.63833	7.115	1.95557	3.47667
ENSMUSG00000042251	Pm20d1	4.49167	1.73	0.385158	-2.76167
ENSMUSG00000042265	Trem1	0.075	2.60833	34.7778	2.53333
ENSMUSG00000042306	S100a14	115.395	248.847	2.15648	133.452
ENSMUSG00000042425	Frmpd3	0.0333333	0.07	2.1	0.0366667
ENSMUSG00000042429	Adora1	1.39	3.85333	2.77218	2.46333
ENSMUSG00000042451	Mybph	0.03	0.413333	13.7778	0.383333
ENSMUSG00000042684	Npl	3.2	9.67167	3.0224	6.47167
ENSMUSG00000042759	Apobr	1.91	4.04333	2.11693	2.13333
ENSMUSG00000042784	Muc1	5.82667	15.45	2.6516	9.62333
ENSMUSG00000042821	Snai1	2.37667	7.74167	3.25736	5.365
ENSMUSG00000042845	Wfdc12	0.13	11.755	90.4231	11.625
ENSMUSG00000042909	Olfr648	0.348333	0.125	0.358852	-0.223333
ENSMUSG00000042942	Greb1l	1.38167	0.768333	0.556092	-0.613333
ENSMUSG00000043008	Klhl6	1.76667	4.29333	2.43019	2.52667
ENSMUSG00000043157	Arl11	1.09833	3.235	2.94537	2.13667
ENSMUSG00000043263	Ifi209	1.51	5.6	3.70861	4.09
ENSMUSG00000043460	Elfn2	0.846667	0.491667	0.580709	-0.355
ENSMUSG00000043613	Mmp3	0.965	107.783	111.693	106.818
ENSMUSG00000043635	Adamts3	0.525	1.18667	2.26032	0.661667
ENSMUSG00000043740	B430306N03Rik	0.275	1.62167	5.89697	1.34667
ENSMUSG00000043811	Rtn4r	3.84333	1.20833	0.314397	-2.635
ENSMUSG00000043832	Clec4a3	4.57	13.8033	3.02042	9.23333
ENSMUSG00000043932	Klri2	0.0716667	0.235	3.27907	0.163333
ENSMUSG00000043939	A530064D06Rik	0.17	0.825	4.85294	0.655
ENSMUSG00000043993	2900052L18Rik	2.96167	1.36667	0.461452	-1.595
ENSMUSG00000044092	C130050O18Rik	0.823333	2.085	2.53239	1.26167
ENSMUSG00000044156	Hepacam2	118.033	54.6167	0.462722	-63.4167
ENSMUSG00000044199	S1pr4	0.583333	1.73667	2.97714	1.15333
ENSMUSG00000044258	Ctla2a	6.715	17.5983	2.62075	10.8833
ENSMUSG00000044294	Krt84	1.28333	2.59667	2.02338	1.31333
ENSMUSG00000044534	Ackr2	1.33167	3.355	2.5194	2.02333
ENSMUSG00000044694	2010007H06Rik	1.07833	0.583333	0.540958	-0.495
ENSMUSG00000044811	Cd300c2	5.17167	13.6467	2.63874	8.475
ENSMUSG00000044860	Gm1123	135.883	61.195	0.45035	-74.6883
ENSMUSG00000044948	Cfap43	0.57	1.76	3.08772	1.19
ENSMUSG00000045019	Acer1	26.955	10.8533	0.402646	-16.1017
ENSMUSG00000045027	Prss22	0.025	2.95667	118.267	2.93167
ENSMUSG00000045092	S1pr1	4.86667	10.8183	2.22295	5.95167
ENSMUSG00000045322	Tlr9	0.91	2.90167	3.18864	1.99167
ENSMUSG00000045362	Tnfrsf26	0.193333	0.603333	3.12069	0.41
ENSMUSG00000045382	Cxcr4	6.68	20.67	3.09431	13.99
ENSMUSG00000045502	Hcar2	0.786667	3.70333	4.70763	2.91667
ENSMUSG00000045551	Fpr1	0.085	2.35833	27.7451	2.27333
ENSMUSG00000045761	Togaram2	0.198333	1.33	6.70588	1.13167
ENSMUSG00000045826	Ptprcap	4.68167	12.6867	2.70986	8.005
ENSMUSG00000045868	Gvin1	49.3467	26.7133	0.54134	-22.6333
ENSMUSG00000045912	C2cd4c	0.89	0.388333	0.43633	-0.501667
ENSMUSG00000046006	Gapt	1.12	2.665	2.37946	1.545
ENSMUSG00000046031	Calhm6	1.25333	7.79833	6.22207	6.545
ENSMUSG00000046159	Chrm3	3.36667	1.24667	0.370297	-2.12
ENSMUSG00000046223	Plaur	8.33667	33.1567	3.97721	24.82
ENSMUSG00000046245	Pilra	1.33833	5.22333	3.90286	3.885
ENSMUSG00000046259	Sprr2h	0.651667	2.63833	4.04859	1.98667
ENSMUSG00000046460	Sh2d7	3.41	1.26	0.369501	-2.15
ENSMUSG00000046714	Foxc2	0.121667	0.318333	2.61644	0.196667
ENSMUSG00000046782	Ttc6	0.941667	0.406667	0.431858	-0.535
ENSMUSG00000046805	Mpeg1	22.075	61.4733	2.78475	39.3983
ENSMUSG00000046908	Ltb4r1	0.83	2.86333	3.4498	2.03333
ENSMUSG00000047115	Fam221a	13.62	4.10667	0.301517	-9.51333
ENSMUSG00000047222	Rnase2a	1.39	0	0	-1.39
ENSMUSG00000047330	Kcne4	3.56333	19.05	5.34612	15.4867
ENSMUSG00000047344	Lancl3	0.456667	0.133333	0.291971	-0.323333
ENSMUSG00000047394	Odf3b	4.22167	0.733333	0.173707	-3.48833
ENSMUSG00000047419	Cmya5	0.183333	0.095	0.518182	-0.0883333
ENSMUSG00000047454	Gphn	5767.78	2192.54	0.380136	-3575.24
ENSMUSG00000047517	Dmbt1	1019.23	1928.82	1.89243	909.587
ENSMUSG00000047562	Mmp10	1.43167	79.9433	55.8393	78.5117
ENSMUSG00000047592	Nxpe5	1.365	4.47667	3.27961	3.11167
ENSMUSG00000047642	D930020B18Rik	1.43167	0.435	0.303842	-0.996667
ENSMUSG00000047730	Fcgbp	3113.02	1138.02	0.365569	-1974.99
ENSMUSG00000047798	Cd300lf	4.04167	10.9817	2.71711	6.94
ENSMUSG00000047810	Ccdc88b	2.37833	6.35167	2.67064	3.97333
ENSMUSG00000047844	Bex4	5.02833	1.89	0.37587	-3.13833
ENSMUSG00000047945	Marcksl1	13.835	48.335	3.49368	34.5
ENSMUSG00000048003	Catsper4	0.686667	0.335	0.487864	-0.351667
ENSMUSG00000048038	Ccdc187	0.256667	0.0966667	0.376623	-0.16
ENSMUSG00000048040	Arxes2	1.25667	3.16833	2.52122	1.91167
ENSMUSG00000048065	Cyb5r2	0.243333	0.0916667	0.376712	-0.151667
ENSMUSG00000048078	Tenm4	2.10833	1.015	0.481423	-1.09333
ENSMUSG00000048163	Selplg	12.2233	24.7317	2.02332	12.5083
ENSMUSG00000048498	Cd300e	0.941667	0.388333	0.412389	-0.553333
ENSMUSG00000048621	Gm6377	0.363333	1.325	3.64679	0.961667
ENSMUSG00000048636	A730049H05Rik	0.035	1.25833	35.9524	1.22333
ENSMUSG00000048652	Samd13	1.64833	0.775	0.470172	-0.873333
ENSMUSG00000048699	Krt90	0.05	0.423333	8.46667	0.373333
ENSMUSG00000048852	Gm12185	0.968333	2.5	2.58176	1.53167
ENSMUSG00000049037	Clec4a1	4.69	12.0717	2.57392	7.38167
ENSMUSG00000049103	Ccr2	2.99667	11.865	3.9594	8.86833
ENSMUSG00000049122	Frmd3	1.435	0.165	0.114983	-1.27
ENSMUSG00000049130	C5ar1	3.185	10.6583	3.34642	7.47333
ENSMUSG00000049551	Fzd9	1.61167	0.496667	0.30817	-1.115
ENSMUSG00000049556	Lingo1	0.656667	0.346667	0.527919	-0.31
ENSMUSG00000049723	Mmp12	1.11667	8.18833	7.33284	7.07167
ENSMUSG00000049811	Fam161a	5.56	2.825	0.508094	-2.735
ENSMUSG00000049939	Lrrc4	0.17	0.391667	2.30392	0.221667
ENSMUSG00000049988	Lrrc25	2.62167	8.66667	3.30579	6.045
ENSMUSG00000050075	Gpr171	1.30167	5.27667	4.05378	3.975
ENSMUSG00000050100	Hmx2	0.651667	0.228333	0.350384	-0.423333
ENSMUSG00000050105	Grrp1	2.53833	6.50167	2.56139	3.96333
ENSMUSG00000050158	Olfr165	3.79167	1.31	0.345495	-2.48167
ENSMUSG00000050315	Synpo2	41.395	20.0733	0.484922	-21.3217
ENSMUSG00000050350	Gpr18	0.905	2.71333	2.99816	1.80833
ENSMUSG00000050370	Ch25h	2.50833	9.48333	3.78073	6.975
ENSMUSG00000050377	Il31ra	507.577	163.303	0.321731	-344.273
ENSMUSG00000050505	Pcdh20	0.705	0.363333	0.515366	-0.341667
ENSMUSG00000050578	Mmp13	2.70333	50.845	18.8083	48.1417
ENSMUSG00000050600	Zfp831	0.14	0.405	2.89286	0.265
ENSMUSG00000050721	Plekho2	7.37333	17.2783	2.34335	9.905
ENSMUSG00000050737	Ptges	4.08833	10.275	2.51325	6.18667
ENSMUSG00000050747	Trim15	15.3017	46.6783	3.05054	31.3767
ENSMUSG00000050761	Gp1bb	0.381667	1.50833	3.95197	1.12667
ENSMUSG00000050762	Prss27	0.58	3.27167	5.6408	2.69167
ENSMUSG00000050822	Slc29a4	5.03667	1.83333	0.363997	-3.20333
ENSMUSG00000050896	Rtn4rl2	1.085	5.395	4.97235	4.31
ENSMUSG00000050921	P2ry10	1.41667	3.635	2.56588	2.21833
ENSMUSG00000050961	AY358078	0.458333	0.0166667	0.0363636	-0.441667
ENSMUSG00000051022	Hs3st1	9.16333	19.5817	2.13696	10.4183
ENSMUSG00000051076	Vtcn1	1.145	0.19	0.165939	-0.955
ENSMUSG00000051079	Rgs13	5.895	1.925	0.326548	-3.97
ENSMUSG00000051397	Tacstd2	0.025	0.488333	19.5333	0.463333
ENSMUSG00000051439	Cd14	22.5217	62.2433	2.76371	39.7217
ENSMUSG00000051682	Treml4	0.436667	1.42167	3.25573	0.985
ENSMUSG00000051726	Kcnf1	10.575	3.885	0.367376	-6.69
ENSMUSG00000051906	Cd209f	1.40833	3.32667	2.36213	1.91833
ENSMUSG00000052160	Pld4	11.99	27.9383	2.33014	15.9483
ENSMUSG00000052229	Gpr17	0.47	0.225	0.478723	-0.245
ENSMUSG00000052270	Fpr2	0.218333	8.125	37.2137	7.90667
ENSMUSG00000052305	Hbb-bs	56.915	335.785	5.89976	278.87
ENSMUSG00000052353	Cemip	3.59	13.355	3.72006	9.765
ENSMUSG00000052374	Actn2	1.07667	0.818333	0.760062	-0.258333
ENSMUSG00000052407	Ccdc171	1.60167	3.97	2.47867	2.36833
ENSMUSG00000052631	Sh2d6	5.08833	1.86	0.365542	-3.22833
ENSMUSG00000052749	Trim30b	0.78	2.54833	3.26709	1.76833
ENSMUSG00000052861	Dnah6	0.00666667	0.055	8.25	0.0483333
ENSMUSG00000052955	Cpvl	0.266667	0.0583333	0.21875	-0.208333
ENSMUSG00000053063	Clec12a	0.831667	2.25667	2.71343	1.425
ENSMUSG00000053101	Gpr141	0.511667	1.84167	3.59935	1.33
ENSMUSG00000053113	Socs3	8.43333	69.5867	8.25138	61.1533
ENSMUSG00000053182	Gm609	12.24	4.375	0.357435	-7.865
ENSMUSG00000053318	Slamf8	2.35167	6.46333	2.74841	4.11167
ENSMUSG00000053338	Tarm1	0.215	2.48167	11.5426	2.26667
ENSMUSG00000053475	Tnfaip6	0.981667	3.51333	3.57895	2.53167
ENSMUSG00000053687	Dpep2	1.275	3.24667	2.54641	1.97167
ENSMUSG00000053702	Nebl	1.67833	0.866667	0.516385	-0.811667
ENSMUSG00000053889	Kirrel3os	0.635	0.103333	0.16273	-0.531667
ENSMUSG00000054072	Iigp1	18.86	87.7567	4.65306	68.8967
ENSMUSG00000054200	Ffar4	9.9	25.055	2.53081	15.155
ENSMUSG00000054203	Ifi205	0.85	4.835	5.68824	3.985
ENSMUSG00000054252	Fgfr3	20.5633	7.93333	0.3858	-12.63
ENSMUSG00000054404	Slfn5	6.63333	13.78	2.07739	7.14667
ENSMUSG00000054477	Kcnn2	0.771667	0.336667	0.436285	-0.435
ENSMUSG00000054555	Adam12	0.36	1.58833	4.41204	1.22833
ENSMUSG00000054855	Rnd1	0.725	3.10833	4.28736	2.38333
ENSMUSG00000054942	Miga1	7.34833	3.93667	0.535722	-3.41167
ENSMUSG00000054958	Nt5c1a	3.01	9.355	3.10797	6.345
ENSMUSG00000055114	Anxa13	19.61	4.62333	0.235764	-14.9867
ENSMUSG00000055170	Ifng	0.321667	1.27333	3.95855	0.951667
ENSMUSG00000055172	C1ra	21.23	52.5617	2.47582	31.3317
ENSMUSG00000055333	Fat2	0.133333	0.03	0.225	-0.103333
ENSMUSG00000055368	Slc6a2	0.0133333	0.15	11.25	0.136667
ENSMUSG00000055373	Fut9	1.44	0.136667	0.0949074	-1.30333
ENSMUSG00000055546	Timd4	0.5	1.33667	2.67333	0.836667
ENSMUSG00000055725	Paqr3	0.471667	0.985	2.08834	0.513333
ENSMUSG00000055805	Fmnl1	5.91167	13.4933	2.28249	7.58167
ENSMUSG00000055827	Gsdmc3	190.223	69.1617	0.363581	-121.062
ENSMUSG00000056054	S100a8	0.658333	97.795	148.549	97.1367
ENSMUSG00000056071	S100a9	0.796667	180.08	226.042	179.283
ENSMUSG00000056130	Ticam2	0.431667	1.125	2.60618	0.693333
ENSMUSG00000056290	Ms4a4b	3.91833	9.435	2.40791	5.51667
ENSMUSG00000056293	Gsdmc2	809.512	333.607	0.412109	-475.905
ENSMUSG00000056427	Slit3	4.73	16.335	3.45349	11.605
ENSMUSG00000056501	Cebpb	4.38333	20.9867	4.78783	16.6033
ENSMUSG00000056529	Ptafr	1.83333	5.665	3.09	3.83167
ENSMUSG00000056737	Capg	39.7083	126.433	3.18405	86.725
ENSMUSG00000056749	Nfil3	4.02333	16.7217	4.15617	12.6983
ENSMUSG00000057058	Skap1	1.41333	3.13667	2.21934	1.72333
ENSMUSG00000057135	Scimp	1.46667	3.565	2.43068	2.09833
ENSMUSG00000057191	AB124611	1.71667	9.41	5.48155	7.69333
ENSMUSG00000057400	Ces1c	2.43833	0.463333	0.190021	-1.975
ENSMUSG00000057729	Prtn3	0.408333	1.81833	4.45306	1.41
ENSMUSG00000058099	Nfam1	1.855	5.81167	3.13297	3.95667
ENSMUSG00000058174	Gm5148	3.39167	1.81	0.533661	-1.58167
ENSMUSG00000058216	Gstp3	5.395	15.06	2.79147	9.665
ENSMUSG00000058427	Cxcl2	0.11	19.265	175.136	19.155
ENSMUSG00000058715	Fcer1g	32.1267	116.433	3.6242	84.3067
ENSMUSG00000058755	Osm	0.196667	2.46833	12.5508	2.27167
ENSMUSG00000058794	Nfe2	0.415	1.51667	3.65462	1.10167
ENSMUSG00000058818	Pirb	4.27	19.8167	4.64091	15.5467
ENSMUSG00000058835	Abi1	67.935	119.4	1.75756	51.465
ENSMUSG00000058908	Pla2g2a	15.6	37.69	2.41603	22.09
ENSMUSG00000058914	C1qtnf3	14.4733	3.465	0.239406	-11.0083
ENSMUSG00000059089	Fcgr4	5.09833	30.3583	5.95456	25.26
ENSMUSG00000059108	Ifitm6	0.841667	12.8733	15.295	12.0317
ENSMUSG00000059173	Pde1a	3.27	8.01833	2.45209	4.74833
ENSMUSG00000059336	Slc14a1	0.323333	0.835	2.58247	0.511667
ENSMUSG00000059498	Fcgr3	20.15	69.145	3.43151	48.995
ENSMUSG00000059657	Stfa2l1	0	2.805	#DIV/0!	2.805
ENSMUSG00000059854	Hydin	0.0166667	0.07	4.2	0.0533333
ENSMUSG00000059898	Dsc3	0.0466667	0.256667	5.5	0.21
ENSMUSG00000060063	Alox5ap	12.21	36.215	2.96601	24.005
ENSMUSG00000060131	Atp8b4	0.403333	0.94	2.33058	0.536667
ENSMUSG00000060183	Cxcl11	0.291667	1.13833	3.90286	0.846667
ENSMUSG00000060224	Pyroxd2	6.155	2.81167	0.45681	-3.34333
ENSMUSG00000060275	Nrg2	1.25667	1.27333	1.01326	0.0166667
ENSMUSG00000060459	Kng2	0.1	0.876667	8.76667	0.776667
ENSMUSG00000060508	Nlrp9b	6.43833	2.64167	0.410303	-3.79667
ENSMUSG00000060550	H2-Q7	37.6517	100.885	2.67943	63.2333
ENSMUSG00000060572	Mfap2	4.02333	9.00333	2.23778	4.98
ENSMUSG00000060615	Ang4	5413.99	818.248	0.151136	-4595.74
ENSMUSG00000060703	Cd302	10.3833	23.5233	2.26549	13.14
ENSMUSG00000061068	Mcpt4	0.156667	0.826667	5.2766	0.67
ENSMUSG00000061100	Retnla	70.2317	15.3683	0.218823	-54.8633
ENSMUSG00000061414	Cracr2a	35.6233	10.0067	0.280902	-25.6167
ENSMUSG00000061540	Orm2	0.0183333	1.33833	73	1.32
ENSMUSG00000061762	Tac1	15.7367	48.4067	3.07604	32.67
ENSMUSG00000061815	Rufy4	0.0866667	0.331667	3.82692	0.245
ENSMUSG00000061878	Sphk1	2.89167	12.585	4.35216	9.69333
ENSMUSG00000062082	Cd200r4	0.363333	1.345	3.70183	0.981667
ENSMUSG00000062168	Ppef1	0.0183333	0.47	25.6364	0.451667
ENSMUSG00000062257	Opcml	0.303333	0.126667	0.417582	-0.176667
ENSMUSG00000062296	Trank1	0.0366667	0.145	3.95455	0.108333
ENSMUSG00000062480	Acat3	0.765	1.88167	2.45969	1.11667
ENSMUSG00000062563	Cys1	7.20167	2.87667	0.399445	-4.325
ENSMUSG00000062585	Cnr2	0.66	2.085	3.15909	1.425
ENSMUSG00000062593	Gm49339	3.85333	19.855	5.15268	16.0017
ENSMUSG00000062939	Stat4	1.24	3.22833	2.60349	1.98833
ENSMUSG00000062991	Nrg1	4.035	19.225	4.76456	15.19
ENSMUSG00000063193	Cd300lb	0.948333	2.93333	3.09315	1.985
ENSMUSG00000063234	Gpr84	0.0183333	1.12167	61.1818	1.10333
ENSMUSG00000063388	BC023105	0.686667	2.59	3.77184	1.90333
ENSMUSG00000063851	Rnf183	0.445	1.54167	3.46442	1.09667
ENSMUSG00000063889	Crem	6.98	18.015	2.58095	11.035
ENSMUSG00000063953	Amd2	0.176667	0.386667	2.18868	0.21
ENSMUSG00000064065	Ipcef1	0.523333	1.27333	2.43312	0.75
ENSMUSG00000064147	Rab44	1.08333	4.19167	3.86923	3.10833
ENSMUSG00000064246	Chil1	0.58	6.64833	11.4626	6.06833
ENSMUSG00000064325	Hhip	5.62333	1.60667	0.285714	-4.01667
ENSMUSG00000064899	Snord118	163.298	29.115	0.178293	-134.183
ENSMUSG00000065037	Rn7sk	161.357	28.3183	0.175501	-133.038
ENSMUSG00000065987	Cd209b	0.49	2.095	4.27551	1.605
ENSMUSG00000066176	Gm12511	4.51167	1.785	0.395641	-2.72667
ENSMUSG00000066363	Serpina3f	2.19167	15.2433	6.95513	13.0517
ENSMUSG00000066438	Plekhd1	2.11833	1.08833	0.513769	-1.03
ENSMUSG00000066677	Ifi208	0.646667	1.6	2.47423	0.953333
ENSMUSG00000066684	Pilrb1	1.865	3.60667	1.93387	1.74167
ENSMUSG00000067586	S1pr3	1.84	4.285	2.3288	2.445
ENSMUSG00000067750	Khdc1a	0.29	1.96333	6.77011	1.67333
ENSMUSG00000067780	Pi15	1.57333	9.14833	5.81462	7.575
ENSMUSG00000067872	Ccdc87	0.213333	0.055	0.257812	-0.158333
ENSMUSG00000068122	Agtr2	0.241667	0.0733333	0.303448	-0.168333
ENSMUSG00000068129	Cst7	1.08167	3.16833	2.92912	2.08667
ENSMUSG00000068227	Il2rb	1.48	4.1	2.77027	2.62
ENSMUSG00000068349	Gml	0.108333	2.52	23.2615	2.41167
ENSMUSG00000068522	Aard	1.81333	0.823333	0.454044	-0.99
ENSMUSG00000068600	Gml2	0.055	0.885	16.0909	0.83
ENSMUSG00000068606	Gm4841	1.05667	5.82833	5.51577	4.77167
ENSMUSG00000068696	Gpr88	0.465	0.931667	2.00358	0.466667
ENSMUSG00000068748	Ptprz1	1.855	0.956667	0.515723	-0.898333
ENSMUSG00000068758	Il3ra	3.865	6.51833	1.6865	2.65333
ENSMUSG00000069171	Nr2f1	0.841667	2.22833	2.64752	1.38667
ENSMUSG00000069516	Lyz2	205.618	664.5	3.23172	458.882
ENSMUSG00000069601	Ank3	27.125	12.01	0.442765	-15.115
ENSMUSG00000069607	Cd300ld3	4.175	10.3383	2.47625	6.16333
ENSMUSG00000069609	Cd300ld4	1.545	5.15667	3.33765	3.61167
ENSMUSG00000069792	Wfdc17	20.0117	131.202	6.55626	111.19
ENSMUSG00000069805	Fbp1	1.59833	0.55	0.344108	-1.04833
ENSMUSG00000069830	Nlrp1a	0.128333	0.466667	3.63636	0.338333
ENSMUSG00000069917	Hba-a2	65.78	405.985	6.17186	340.205
ENSMUSG00000069919	Hba-a1	19.3433	123.348	6.37679	104.005
ENSMUSG00000070315	4930581F22Rik	13.32	6.67667	0.501251	-6.64333
ENSMUSG00000070323	Mmp27	0.0416667	0.416667	10	0.375
ENSMUSG00000070427	Il18bp	8.90667	31.4283	3.52863	22.5217
ENSMUSG00000070436	Serpinh1	55.2483	132.588	2.39986	77.34
ENSMUSG00000070524	Fcrlb	0.0983333	0.655	6.66102	0.556667
ENSMUSG00000070691	Runx3	1.37333	4.15667	3.0267	2.78333
ENSMUSG00000070719	Pla2g4d	0.113333	0.0283333	0.25	-0.085
ENSMUSG00000071005	Ccl19	1.55667	10.6683	6.85332	9.11167
ENSMUSG00000071036	Gm10309	0.0533333	0.655	12.2812	0.601667
ENSMUSG00000071068	Treml2	0.561667	2.865	5.10089	2.30333
ENSMUSG00000071311	Gpr31b	0.17	0.831667	4.89216	0.661667
ENSMUSG00000071356	Reg3b	329.183	3279.18	9.96157	2950
ENSMUSG00000071424	Grid2	7.99667	1.72667	0.215923	-6.27
ENSMUSG00000071489	Ptgdr	0.00333333	0.168333	50.5	0.165
ENSMUSG00000071637	Cebpd	16.875	41.745	2.47378	24.87
ENSMUSG00000071713	Csf2rb	4.77667	16.8817	3.53419	12.105
ENSMUSG00000071714	Csf2rb2	2.03	7.89333	3.88834	5.86333
ENSMUSG00000071715	Ncf4	5.57	15.2133	2.7313	9.64333
ENSMUSG00000072620	Slfn2	17.6717	50.0633	2.83297	32.3917
ENSMUSG00000072621	Slfn10-ps	0.373333	0.818333	2.19196	0.445
ENSMUSG00000072941	Sod3	8.43667	30.025	3.55887	21.5883
ENSMUSG00000072962	Gm16401	0.75	0.361667	0.482222	-0.388333
ENSMUSG00000073060	Zxda	0.646667	0.0833333	0.128866	-0.563333
ENSMUSG00000073077	Cfap47	0.43	0.118333	0.275194	-0.311667
ENSMUSG00000073400	Trim10	0.0383333	0.481667	12.5652	0.443333
ENSMUSG00000073409	H2-Q6	20.2317	48.8933	2.41667	28.6617
ENSMUSG00000073412	Lst1	10.9133	36.9583	3.38653	26.045
ENSMUSG00000073418	C4b	28.6583	84.0267	2.93202	55.3683
ENSMUSG00000073489	Ifi204	4.24833	15.015	3.53433	10.7667
ENSMUSG00000073490	Ifi207	2.80167	7.69333	2.74598	4.89167
ENSMUSG00000073491	Ifi213	0.72	3.40667	4.73148	2.68667
ENSMUSG00000073530	Pappa2	0.816667	2.63	3.22041	1.81333
ENSMUSG00000073555	Gm4951	1.70333	5.38667	3.16243	3.68333
ENSMUSG00000073565	Prr16	1.31333	2.935	2.23477	1.62167
ENSMUSG00000073902	Gm1966	1.09	2.88	2.6422	1.79
ENSMUSG00000073940	Hbb-bt	8.01	61.1833	7.63837	53.1733
ENSMUSG00000074071	Fam169b	0.351667	1.79167	5.09479	1.44
ENSMUSG00000074141	Il4i1	1.52167	5.31667	3.49398	3.795
ENSMUSG00000074195	Clca4b	3.06167	202.383	66.1023	199.322
ENSMUSG00000074196	Clca4c-ps	0.0983333	0.873333	8.88136	0.775
ENSMUSG00000074342	I830077J02Rik	1.395	3.72	2.66667	2.325
ENSMUSG00000074361	C5ar2	0.371667	0.945	2.5426	0.573333
ENSMUSG00000074417	Gm14548	0.711667	2.08667	2.93208	1.375
ENSMUSG00000074420	Gm10693	0.0483333	0.183333	3.7931	0.135
ENSMUSG00000074570	Cass4	0.398333	0.981667	2.46444	0.583333
ENSMUSG00000074676	Foxs1	0.188333	0.811667	4.30973	0.623333
ENSMUSG00000074677	Sirpb1c	0.33	7.135	21.6212	6.805
ENSMUSG00000074695	Il22	0.0266667	1.715	64.3125	1.68833
ENSMUSG00000074796	Slc4a11	0.193333	1.47667	7.63793	1.28333
ENSMUSG00000074818	Pdzd7	7.18	2.37667	0.331012	-4.80333
ENSMUSG00000074874	Ctla2b	1.77333	3.92833	2.21523	2.155
ENSMUSG00000074934	Grem1	16.805	119.533	7.11296	102.728
ENSMUSG00000075010	AW112010	151.257	337.075	2.2285	185.818
ENSMUSG00000075122	Cd80	0.631667	2.29667	3.63588	1.665
ENSMUSG00000075224	Lrrc55	1.23333	0.443333	0.359459	-0.79
ENSMUSG00000075408	Smim41	0.0916667	0.87	9.49091	0.778333
ENSMUSG00000075416	Gm14488	0.095	0.821667	8.64912	0.726667
ENSMUSG00000075517	Cyp2d37-ps	4.56167	1.59333	0.349288	-2.96833
ENSMUSG00000075602	Ly6a	382.798	1368.59	3.57523	985.795
ENSMUSG00000075707	Dio3	0.136667	0.83	6.07317	0.693333
ENSMUSG00000076258	Gm23935	228.552	87.94	0.384771	-140.612
ENSMUSG00000076281	Gm24270	431.065	137.413	0.318776	-293.652
ENSMUSG00000076479	Trbv26	0.208333	1.635	7.848	1.42667
ENSMUSG00000076498	Trbc2	5.125	12.8217	2.50179	7.69667
ENSMUSG00000076569	Igkv5-39	28.2583	94.355	3.33902	66.0967
ENSMUSG00000076576	Igkv6-32	54.8117	269.673	4.92	214.862
ENSMUSG00000076594	Igkv6-13	58.3783	330.027	5.65324	271.648
ENSMUSG00000076615	Ighg3	1.70833	7.02333	4.11122	5.315
ENSMUSG00000076867	Trdv4	0.715	1.76667	2.47086	1.05167
ENSMUSG00000078122	F630028O10Rik	2.94	6.35167	2.16043	3.41167
ENSMUSG00000078247	Airn	25.1883	6.99833	0.27784	-18.19
ENSMUSG00000078586	Gm11735	1.4	0.368333	0.263095	-1.03167
ENSMUSG00000078616	Trim30c	0.221667	0.708333	3.19549	0.486667
ENSMUSG00000078763	Slfn1	0.87	6.81	7.82759	5.94
ENSMUSG00000078780	Gm5150	0.713333	3.58	5.01869	2.86667
ENSMUSG00000078783	Gm9733	0.118333	3.53833	29.9014	3.42
ENSMUSG00000078817	Nlrp12	0.0583333	0.608333	10.4286	0.55
ENSMUSG00000078853	Igtp	34.745	88.6333	2.55097	53.8883
ENSMUSG00000078901	Gm14440	1.75167	0.825	0.47098	-0.926667
ENSMUSG00000078921	Tgtp2	8.33333	38.46	4.6152	30.1267
ENSMUSG00000078922	Tgtp1	5.31667	34.9433	6.57241	29.6267
ENSMUSG00000079012	Serpina3m	0.32	12.7083	39.7135	12.3883
ENSMUSG00000079014	Serpina3i	0.326667	2.055	6.29082	1.72833
ENSMUSG00000079017	Ifi27l2a	116.295	337.69	2.90374	221.395
ENSMUSG00000079018	Ly6c1	69.6867	294.822	4.23068	225.135
ENSMUSG00000079105	C7	1.07833	3.28	3.04173	2.20167
ENSMUSG00000079186	Gzmc	0.0483333	0.636667	13.1724	0.588333
ENSMUSG00000079227	Ccr5	2.29167	7.83833	3.42036	5.54667
ENSMUSG00000079293	Clec7a	5.62167	19.9183	3.54314	14.2967
ENSMUSG00000079298	Klrb1b	1.535	3.60667	2.34962	2.07167
ENSMUSG00000079362	Gm43302	0.241667	1.51667	6.27586	1.275
ENSMUSG00000079363	Gbp4	4.43167	16.6133	3.74878	12.1817
ENSMUSG00000079396	Gm3411	1.23667	0.493333	0.398922	-0.743333
ENSMUSG00000079419	Ms4a6c	8.92167	36.225	4.06034	27.3033
ENSMUSG00000079465	Col4a3	0.178333	0.0433333	0.242991	-0.135
ENSMUSG00000079499	6530402F18Rik	0.535	1.165	2.17757	0.63
ENSMUSG00000079543	Igkv13-85	54.5183	16.345	0.299807	-38.1733
ENSMUSG00000079547	H2-DMb1	17.6233	44.9983	2.55334	27.375
ENSMUSG00000079559	Colca2	2.875	1.24	0.431304	-1.635
ENSMUSG00000079597	Cstdc4	0	3.29333	#DIV/0!	3.29333
ENSMUSG00000079620	Muc4	74.135	37.8333	0.51033	-36.3017
ENSMUSG00000079710	Gm3448	3.09667	0.89	0.287406	-2.20667
ENSMUSG00000080929	Gm12891	0.416667	8.52667	20.464	8.11
ENSMUSG00000081490	Gm11830	3.06833	0.625	0.203694	-2.44333
ENSMUSG00000081723	Gm15931	0.38	1.43	3.76316	1.05
ENSMUSG00000081884	Gm11821	2.87167	1.235	0.430064	-1.63667
ENSMUSG00000084274	Gm12504	3.54667	0.74	0.208647	-2.80667
ENSMUSG00000084796	Mir142hg	1.97667	5.24167	2.65177	3.265
ENSMUSG00000084843	B230312C02Rik	0.42	0.11	0.261905	-0.31
ENSMUSG00000084989	Crocc2	0.0166667	0.193333	11.6	0.176667
ENSMUSG00000085004	5430427M07Rik	14.225	1.885	0.132513	-12.34
ENSMUSG00000085006	BC021767	0.808333	0.396667	0.490722	-0.411667
ENSMUSG00000085081	Rptoros	0.516667	0.09	0.174194	-0.426667
ENSMUSG00000085180	AI838599	6.00667	1.66833	0.277747	-4.33833
ENSMUSG00000085395	Gm13056	0.898333	2.34833	2.6141	1.45
ENSMUSG00000085667	Gm12992	1.41167	0.575	0.40732	-0.836667
ENSMUSG00000085747	Slc13a2os	2.29333	0.88	0.383721	-1.41333
ENSMUSG00000085786	Gm15987	0.515	1.99833	3.88026	1.48333
ENSMUSG00000085881	Gm15912	4.735	2.18333	0.461105	-2.55167
ENSMUSG00000086141	9030622O22Rik	8.40167	3.73333	0.444356	-4.66833
ENSMUSG00000086187	Gm12860	2.7	1.3	0.481481	-1.4
ENSMUSG00000086233	Gm11816	2.13167	0.798333	0.374511	-1.33333
ENSMUSG00000086368	Gm13830	0.948333	0.283333	0.29877	-0.665
ENSMUSG00000086389	Gm15998	11.31	3.45	0.30504	-7.86
ENSMUSG00000086477	Gm15506	1.35	0.533333	0.395062	-0.816667
ENSMUSG00000086513	9130208D14Rik	52.9967	19.3733	0.365558	-33.6233
ENSMUSG00000086517	Gm12534	0.09	0.536667	5.96296	0.446667
ENSMUSG00000086528	Gm15731	0.153333	0.0333333	0.217391	-0.12
ENSMUSG00000086544	Chn1os3	1.20667	0.385	0.319061	-0.821667
ENSMUSG00000086550	Pla2g10os	15.3083	7.90333	0.516277	-7.405
ENSMUSG00000086584	Gm12002	0.54	0.153333	0.283951	-0.386667
ENSMUSG00000086674	Zfp286os	2.36833	0.85	0.358902	-1.51833
ENSMUSG00000086706	Gm15848	11.515	4.01667	0.34882	-7.49833
ENSMUSG00000086709	Gm16263	0.363333	1.12667	3.10092	0.763333
ENSMUSG00000086726	Gm9458	0.1	2.97667	29.7667	2.87667
ENSMUSG00000086727	4931428L18Rik	0.143333	1.79167	12.5	1.64833
ENSMUSG00000086740	Gm17029	1.18667	0.535	0.450843	-0.651667
ENSMUSG00000086907	Gm15298	7.24333	2.77833	0.383571	-4.465
ENSMUSG00000086938	4930481A15Rik	8.05833	3.67833	0.456463	-4.38
ENSMUSG00000087006	Gm13889	13.7783	30.61	2.2216	16.8317
ENSMUSG00000087047	1700110K17Rik	2.55333	0.803333	0.314621	-1.75
ENSMUSG00000087060	Eldr	5.88167	2.64	0.448852	-3.24167
ENSMUSG00000087290	Gm15866	0.0783333	0.808333	10.3191	0.73
ENSMUSG00000087291	Gm11946	11.9233	4.68167	0.392647	-7.24167
ENSMUSG00000087326	Gm12503	0.67	0.275	0.410448	-0.395
ENSMUSG00000087543	Gm16576	0.711667	0.303333	0.42623	-0.408333
ENSMUSG00000087651	1500009L16Rik	3.86	7.69	1.99223	3.83
ENSMUSG00000087670	9530036M11Rik	0.405	0.0483333	0.119342	-0.356667
ENSMUSG00000088088	Rmrp	39.3433	11.03	0.280352	-28.3133
ENSMUSG00000088185	Scarna2	5.76167	1.985	0.344518	-3.77667
ENSMUSG00000089417	Gm22009	43.91	19.005	0.432817	-24.905
ENSMUSG00000089635	Gm16559	3.11167	0.731667	0.235137	-2.38
ENSMUSG00000089719	Gm15758	4.02833	1.92667	0.478279	-2.10167
ENSMUSG00000089722	Cd300ld5	3.2	10.56	3.3	7.36
ENSMUSG00000089769	Gm16574	5.875	1.52167	0.259007	-4.35333
ENSMUSG00000089817	Gm7162	7.62667	1.71167	0.224432	-5.915
ENSMUSG00000089818	Gm15950	0.56	0.188333	0.33631	-0.371667
ENSMUSG00000089929	Bcl2a1b	4.96667	19.7333	3.97315	14.7667
ENSMUSG00000089942	Pira2	0.793333	2.86667	3.61345	2.07333
ENSMUSG00000090164	BC035044	0.99	2.62167	2.64815	1.63167
ENSMUSG00000090223	Pcp4	26.18	8.53667	0.326076	-17.6433
ENSMUSG00000090254	Gm1965	5.54667	2.335	0.420974	-3.21167
ENSMUSG00000090698	Apold1	0.883333	2.34167	2.65094	1.45833
ENSMUSG00000090722	Gm8378	0.221667	0.518333	2.33835	0.296667
ENSMUSG00000090942	F830016B08Rik	1.16	2.58333	2.22701	1.42333
ENSMUSG00000090958	Lrrc32	3.17167	7.41833	2.33894	4.24667
ENSMUSG00000091002	Tcerg1l	0.138333	0.353333	2.55422	0.215
ENSMUSG00000091189	Ear-ps3	3.3	0.736667	0.223232	-2.56333
ENSMUSG00000091412	Gm2895	0.0166667	0.118333	7.1	0.101667
ENSMUSG00000091531	Olfr102	0.115	0.00333333	0.0289855	-0.111667
ENSMUSG00000091890	A830073O21Rik	0.713333	0.338333	0.474299	-0.375
ENSMUSG00000091897	Gm17019	7.08167	2.77667	0.392092	-4.305
ENSMUSG00000091956	C2cd4b	2.84167	8.175	2.87683	5.33333
ENSMUSG00000092008	Cyp2c69	13.5483	1.72	0.126953	-11.8283
ENSMUSG00000092074	Dynlt1a	3.855	6.77833	1.75832	2.92333
ENSMUSG00000092283	Gm20412	8.62667	26.52	3.07419	17.8933
ENSMUSG00000092300	Cdk3	1.08833	0.47	0.431853	-0.618333
ENSMUSG00000092444	Gm18733	3.00833	0.853333	0.283657	-2.155
ENSMUSG00000092517	Art2a	4.06667	10.9267	2.68689	6.86
ENSMUSG00000092586	Ly6g6c	4.165	1.225	0.294118	-2.94
ENSMUSG00000092837	Rpph1	14.88	2.70167	0.181564	-12.1783
ENSMUSG00000093485	Gm20708	0	0.73	#DIV/0!	0.73
ENSMUSG00000093906	Igkv9-129	0.971667	45.51	46.837	44.5383
ENSMUSG00000093938	Evi2b	3.91833	9.01667	2.30115	5.09833
ENSMUSG00000093942	Olfr46	0.35	0.161667	0.461905	-0.188333
ENSMUSG00000094087	Ighv1-61	1.775	68.2933	38.4751	66.5183
ENSMUSG00000094091	Gm21885	35.1567	10.4983	0.298616	-24.6583
ENSMUSG00000094230	Gm21847	1.36333	0.195	0.143032	-1.16833
ENSMUSG00000094306	Gm24924	61.075	3.925	0.0642652	-57.15
ENSMUSG00000094345	Igkv14-126	5.305	85.7967	16.1728	80.4917
ENSMUSG00000094502	Ighv1-69	59.2683	6.67167	0.112567	-52.5967
ENSMUSG00000094525	Trbv12-2	0.788333	2.525	3.20296	1.73667
ENSMUSG00000094686	Ccl21a	87.995	226.275	2.57145	138.28
ENSMUSG00000094796	BC147527	0.755	1.645	2.17881	0.89
ENSMUSG00000094797	Igkv6-15	190.992	1218.39	6.3793	1027.4
ENSMUSG00000095028	Sirpb1b	0.426667	3.63333	8.51562	3.20667
ENSMUSG00000095285	Ighv5-9	57.5083	690.628	12.0092	633.12
ENSMUSG00000095366	Gm21860	0.03	0.731667	24.3889	0.701667
ENSMUSG00000095385	D630033O11Rik	2.43	1.05333	0.433471	-1.37667
ENSMUSG00000095585	CR974586.2	0.338333	2.65167	7.83744	2.31333
ENSMUSG00000095609	Gm21188	0.751667	3.64167	4.84479	2.89
ENSMUSG00000095620	Csta2	1.19	0.163333	0.137255	-1.02667
ENSMUSG00000095649	Gm8979	72.3667	18.9783	0.262252	-53.3883
ENSMUSG00000095682	Igkv3-1	90.4983	29.71	0.328293	-60.7883
ENSMUSG00000095704	Gm8221	5.56667	1.74	0.312575	-3.82667
ENSMUSG00000095788	Sirpb1a	0.31	3.8	12.2581	3.49
ENSMUSG00000096326	Ighv1-78	236.563	25.1867	0.106469	-211.377
ENSMUSG00000096490	Igkv10-94	418.028	154.702	0.370075	-263.327
ENSMUSG00000096499	Ighv1-5	190.577	16.33	0.0856873	-174.247
ENSMUSG00000096594	Igkv8-19	86.07	221.302	2.57118	135.232
ENSMUSG00000096672	Ighv1-63	61.6633	10.75	0.174334	-50.9133
ENSMUSG00000096719	Mrgpra2b	0	0.853333	#DIV/0!	0.853333
ENSMUSG00000096878	Gm21083	1.94667	0.0316667	0.0162671	-1.915
ENSMUSG00000097047	1110020A21Rik	1.50833	0.663333	0.439779	-0.845
ENSMUSG00000097061	9330151L19Rik	5.97833	3.04833	0.509897	-2.93
ENSMUSG00000097084	Foxl1	1.64167	0.773333	0.471066	-0.868333
ENSMUSG00000097146	Gm4211	0.181667	0.0466667	0.256881	-0.135
ENSMUSG00000097239	Gm27029	3.23833	8.04833	2.48533	4.81
ENSMUSG00000097309	Gm17249	0.625	0.286667	0.458667	-0.338333
ENSMUSG00000097352	C920009B18Rik	0.313333	0.778333	2.48404	0.465
ENSMUSG00000097440	Gm6277	1.88667	0.793333	0.420495	-1.09333
ENSMUSG00000097509	B230322F03Rik	0.645	0.168333	0.260982	-0.476667
ENSMUSG00000097572	Gm26797	1.09333	0.415	0.379573	-0.678333
ENSMUSG00000097697	4833412C05Rik	2.605	1.21333	0.465771	-1.39167
ENSMUSG00000097726	9530036O11Rik	2.62167	0.415	0.158296	-2.20667
ENSMUSG00000097779	4833407H14Rik	5.87333	2.68667	0.457435	-3.18667
ENSMUSG00000098037	Gm7765	0.653333	1.465	2.24235	0.811667
ENSMUSG00000098112	Bin2	4.47333	9.90167	2.21349	5.42833
ENSMUSG00000098836	Gm27572	1.18167	2.01833	1.70804	0.836667
ENSMUSG00000099021	Rn7s1	345.293	53.9	0.156099	-291.393
ENSMUSG00000099250	Rn7s2	345.293	53.9		-291.393
ENSMUSG00000099757	BE692007	1.94667	4.41167	2.26627	2.465
ENSMUSG00000099803	Gm28863	1.77833	1.08	0.60731	-0.698333
ENSMUSG00000099931	Gm29358	0.815	0.318333	0.390593	-0.496667
ENSMUSG00000099974	Bcl2a1d	3.00833	9.39667	3.12355	6.38833
ENSMUSG00000100291	2310069B03Rik	0.473333	2.02667	4.28169	1.55333
ENSMUSG00000100632	9430060I03Rik	0.855	0.361667	0.423002	-0.493333
ENSMUSG00000100707	Gm28523	1.65333	0.816667	0.493952	-0.836667
ENSMUSG00000100813	Gm28874	0.775	0.31	0.4	-0.465
ENSMUSG00000100969	1700030N03Rik	2.14167	8.095	3.77977	5.95333
ENSMUSG00000100998	Gm28864	1.01833	0.403333	0.396072	-0.615
ENSMUSG00000101389	Ms4a4a	8.405	26.31	3.13028	17.905
ENSMUSG00000101585	1600010M07Rik	0.906667	2.90167	3.20037	1.995
ENSMUSG00000102018	Iqank1	5.35833	2.05667	0.383826	-3.30167
ENSMUSG00000102037	Bcl2a1a	1.33333	4.82333	3.6175	3.49
ENSMUSG00000102047	2010010A06Rik	5.44333	0.85	0.156154	-4.59333
ENSMUSG00000102051	Ly6a2	0.261667	1.60333	6.12739	1.34167
ENSMUSG00000102224	4930447F24Rik	4.09667	1.66	0.405207	-2.43667
ENSMUSG00000102329	Gm10851	0.153333	0.49	3.19565	0.336667
ENSMUSG00000102389	D630023O14Rik	0.281667	0.08	0.284024	-0.201667
ENSMUSG00000102553	D930036K23Rik	0.393333	0.131667	0.334746	-0.261667
ENSMUSG00000102975	Gm37347	0.00333333	0.261667	78.5	0.258333
ENSMUSG00000103428	Gm20754	1.73333	0.528333	0.304808	-1.205
ENSMUSG00000103560	Gm38070	0.035	0.19	5.42857	0.155
ENSMUSG00000103939	Ighv3-4	1.305	18.9317	14.507	17.6267
ENSMUSG00000104011	Gm32391	6.7	3.395	0.506716	-3.305
ENSMUSG00000104211	Gm37985	0.015	0.00666667	0.444444	-0.00833333
ENSMUSG00000104340	Gm10522	2.90333	1.06333	0.366246	-1.84
ENSMUSG00000104348	Gm37691	0.136667	0.598333	4.37805	0.461667
ENSMUSG00000104713	Gbp6	12.2667	27.9717	2.2803	15.705
ENSMUSG00000104822	Gm42967	0.401667	0.168333	0.419087	-0.233333
ENSMUSG00000104876	Trdc	0.275	1.26667	4.60606	0.991667
ENSMUSG00000104943	Gm42868	0.646667	0.261667	0.404639	-0.385
ENSMUSG00000104988	Gm43622	1.46833	0.76	0.517594	-0.708333
ENSMUSG00000105300	Gm30613	5.265	2.23833	0.425135	-3.02667
ENSMUSG00000105345	BC030343	0.401667	0.183333	0.456432	-0.218333
ENSMUSG00000105462	Igkv4-77	6.98333	0.58	0.0830549	-6.40333
ENSMUSG00000105499	Igkv3-11	7.79333	1.99167	0.25556	-5.80167
ENSMUSG00000105504	Gbp5	3.64833	17.9833	4.92919	14.335
ENSMUSG00000105872	Gm9515	1.66167	0.71	0.427282	-0.951667
ENSMUSG00000105999	Gm2213	1.64167	0.638333	0.388832	-1.00333
ENSMUSG00000106099	Gm42664	0.825	0.378333	0.458586	-0.446667
ENSMUSG00000106106	CT010467.1	10440	3974.32	0.380682	-6465.68
ENSMUSG00000106300	Gm42765	0.141667	0.02	0.141176	-0.121667
ENSMUSG00000106339	Gm43489	0.263333	1.24167	4.71519	0.978333
ENSMUSG00000106535	Gm43031	2.18167	0.796667	0.365164	-1.385
ENSMUSG00000106547	B230303O12Rik	0.253333	0.0933333	0.368421	-0.16
ENSMUSG00000106617	Gm36266	4.86833	2.38333	0.489558	-2.485
ENSMUSG00000106641	Gm43534	0.516667	0.133333	0.258065	-0.383333
ENSMUSG00000106838	1810017P11Rik	8.06167	3.535	0.438495	-4.52667
ENSMUSG00000106896	G630022F23Rik	0.525	0.203333	0.387302	-0.321667
ENSMUSG00000107083	Gm43313	0.481667	0.0983333	0.204152	-0.383333
ENSMUSG00000107206	Gm42736	0.38	0.0616667	0.162281	-0.318333
ENSMUSG00000107292	Gm42733	2.78833	1.20333	0.43156	-1.585
ENSMUSG00000107451	Gm44421	0.486667	0.133333	0.273973	-0.353333
ENSMUSG00000107546	Gm20560	0.0216667	0.176667	8.15385	0.155
ENSMUSG00000107749	Gm44321	0.931667	0.376667	0.404293	-0.555
ENSMUSG00000108060	4921529L05Rik	0.368333	0.0383333	0.104072	-0.33
ENSMUSG00000108105	Gm5340	3.70833	0.976667	0.263371	-2.73167
ENSMUSG00000108353	Gm45205	0.35	0.116667	0.333333	-0.233333
ENSMUSG00000108393	Gm32633	0.055	0.96	17.4545	0.905
ENSMUSG00000108660	Gm21284	0.216667	0.07	0.323077	-0.146667
ENSMUSG00000108688	Gm44985	55.665	26.8283	0.481961	-28.8367
ENSMUSG00000108753	Gm45094	1.355	0.506667	0.373924	-0.848333
ENSMUSG00000108961	Gm32540	1.32833	0.58	0.436637	-0.748333
ENSMUSG00000109015	Gm31024	0.385	0.15	0.38961	-0.235
ENSMUSG00000109061	Gm49320	3.21167	1.615	0.502854	-1.59667
ENSMUSG00000109105	Gm44873	0.76	0.308333	0.405702	-0.451667
ENSMUSG00000109108	Gm36371	2.09	1.04833	0.501595	-1.04167
ENSMUSG00000109186	Gm34821	1.65	0.656667	0.39798	-0.993333
ENSMUSG00000109209	Gm45104	0.926667	0.398333	0.429856	-0.528333
ENSMUSG00000109237	9130214F15Rik	4.525	1.89833	0.419521	-2.62667
ENSMUSG00000109350	Gm44805	0.141667	1.015	7.16471	0.873333
ENSMUSG00000109644	0610005C13Rik	36.2667	15.8283	0.436443	-20.4383
ENSMUSG00000109685	Gm45912	38.1633	15.12	0.396192	-23.0433
ENSMUSG00000109713	Pvrig	0.32	0.833333	2.60417	0.513333
ENSMUSG00000109772	Gm39132	1.48667	0.825	0.554933	-0.661667
ENSMUSG00000109852	Gm45360	0.601667	0.178333	0.296399	-0.423333
ENSMUSG00000109866	Gm45714	0.42	1.235	2.94048	0.815
ENSMUSG00000109903	Gm28710	0.411667	0.14	0.340081	-0.271667
ENSMUSG00000109904	Gm45819	1.49	0.456667	0.306488	-1.03333
ENSMUSG00000110170	St6galnac2	3.53667	1.72333	0.487276	-1.81333
ENSMUSG00000110195	Pde2a	56.85	26.4367	0.465025	-30.4133
ENSMUSG00000110266	Gm32742	0.41	0.07	0.170732	-0.34
ENSMUSG00000110397	Gm45540	1.68	0.42	0.25	-1.26
ENSMUSG00000110580	D830024N08Rik	0.218333	0.0533333	0.244275	-0.165
ENSMUSG00000110588	Gm45774	0.143333	1.94667	13.5814	1.80333
ENSMUSG00000110597	Gm8798	1.14	0.435	0.381579	-0.705
ENSMUSG00000110631	Gm42047	17.465	7.02833	0.402424	-10.4367
ENSMUSG00000111078	Gm35028	0.443333	0.188333	0.424812	-0.255
ENSMUSG00000111240	Gm39312	0.186667	0.0283333	0.151786	-0.158333
ENSMUSG00000111271	Gm48127	0.856667	0.125	0.145914	-0.731667
ENSMUSG00000111327	Gm48401	0.616667	0.256667	0.416216	-0.36
ENSMUSG00000111436	Gm47356	0.411667	0.153333	0.37247	-0.258333
ENSMUSG00000111824	Gm47102	1.765	0.851667	0.482531	-0.913333
ENSMUSG00000112023	Lilr4b	3.6	17.0017	4.72269	13.4017
ENSMUSG00000112148	Lilrb4a	5.31833	18.165	3.41554	12.8467
ENSMUSG00000112478	Gm47761	5.95833	2.645	0.443916	-3.31333
ENSMUSG00000112627	4933412E12Rik	1.11333	2.47833	2.22605	1.365
ENSMUSG00000112778	Gm33677	1.69833	0.36	0.211973	-1.33833
ENSMUSG00000112972	Gm48417	0.826667	0.37	0.447581	-0.456667
ENSMUSG00000113088	Gm36757	0.363333	0.095	0.261468	-0.268333
ENSMUSG00000113136	Gm19951	0.486667	2.815	5.78425	2.32833
ENSMUSG00000113146	Gm47406	2.23167	1.08833	0.487677	-1.14333
ENSMUSG00000113581	Dio3os	0.153333	0.57	3.71739	0.416667
ENSMUSG00000113701	B230303A05Rik	0.0166667	0.531667	31.9	0.515
ENSMUSG00000113800	2210039B01Rik	5.1	1.79167	0.351307	-3.30833
ENSMUSG00000113882	Gm48550	0.293333	0.0816667	0.278409	-0.211667
ENSMUSG00000113965	A730091E23Rik	0.79	0.363333	0.459916	-0.426667
ENSMUSG00000114372	2310067P03Rik	0.505	0.0266667	0.0528053	-0.478333
ENSMUSG00000114432	Gm49391	1.16	3.77333	3.25287	2.61333
ENSMUSG00000114608	Gm36161	0.681667	3.67333	5.38875	2.99167
ENSMUSG00000114744	Gm38409	0.381667	0.121667	0.318777	-0.26
ENSMUSG00000114828	AI463229	2.68667	1.205	0.448511	-1.48167
ENSMUSG00000114858	Gm5790	1.78333	0.81	0.454206	-0.973333
ENSMUSG00000114907	Gm47794	0.815	0.318333	0.390593	-0.496667
ENSMUSG00000115049	Gm49172	0.76	2.55167	3.35746	1.79167
ENSMUSG00000115088	Gm49165	0.235	0.085	0.361702	-0.15
ENSMUSG00000115151	Gm19276	0.228333	0.0333333	0.145985	-0.195
ENSMUSG00000115432	D130009I18Rik	835.745	312.258	0.373629	-523.487
ENSMUSG00000115439	Gm36107	0.626667	4.8	7.65957	4.17333
ENSMUSG00000115946	Mirt2	0.00833333	0.76	91.2	0.751667
ENSMUSG00000116056	Gm4544	0.945	0.426667	0.451499	-0.518333
ENSMUSG00000116220	A430088P11Rik	0.693333	0.205	0.295673	-0.488333
ENSMUSG00000116288	Gm41349	0.908333	0.325	0.357798	-0.583333
ENSMUSG00000116380	Gm39556	4.755	2.13	0.44795	-2.625
ENSMUSG00000116875	Morf4l1-ps1	7.995	0.0166667	0.00208464	-7.97833
ENSMUSG00000117239	Gpr31c	0.508333	1.27667	2.51148	0.768333
ENSMUSG00000117545	Gm30794	1.01833	0.346667	0.340426	-0.671667
ENSMUSG00000117599	Gm49971	0.648333	0.275	0.424165	-0.373333
ENSMUSG00000118051	Gm8714	1.35	11.9033	8.81728	10.5533
ENSMUSG00000118180	Gm50223	0.653333	0.166667	0.255102	-0.486667
ENSMUSG00000118280	Gm41804	5.56	5.58167	1.0039	0.0216667
ENSMUSG00000118291	Csf1r-ps	0.0116667	0.116667	10	0.105
ENSMUSG00000118295	Gm8437	5.94833	3.66667	0.616419	-2.28167
ENSMUSG00000118384	9030625G05Rik	0.351667	0.0583333	0.165877	-0.293333
ENSMUSG00000118516	AC118710.1	12.6917	3.39833	0.267761	-9.29333
ENSMUSG00000118522	CAAA01077340.1	1.81	0.755	0.417127	-1.055
ENSMUSG00000118588	AC142112.1	1.625	0.0683333	0.0420513	-1.55667
ENSMUSG00000118633	CT868690.1	0.268333	5.70167	21.2484	5.43333

## Sheet: S3
Table S3. Spearman's correlation between expression levels of 668 shared DEGs and DSS concentrations. * represents p<0.05, ** represents p<0.01, *** represents p<0.001, **** represents p<0.0001, 'ns' represents p>0.05. 'Strong-correlation genes' are labeled light blue.
Gene id	Gene name	Gene description	Spearman r	P value summary
ENSMUSG00000000031	H19	H19, imprinted maternally expressed transcript	0.3716	ns
ENSMUSG00000000182	Fgf23	fibroblast growth factor 23	0.4939	*
ENSMUSG00000000290	Itgb2	integrin beta 2	0.5815	**
ENSMUSG00000000318	Clec10a	C-type lectin domain family 10, member A	0.3338	ns
ENSMUSG00000000416	Cttnbp2	cortactin binding protein 2	-0.253	ns
ENSMUSG00000000730	Dnmt3l	DNA (cytosine-5-)-methyltransferase 3-like	0.4684	*
ENSMUSG00000000982	Ccl3	chemokine (C-C motif) ligand 3	0.6245	**
ENSMUSG00000001020	S100a4	S100 calcium binding protein A4	0.4576	*
ENSMUSG00000001128	Cfp	complement factor properdin	0.5599	**
ENSMUSG00000001131	Timp1	tissue inhibitor of metalloproteinase 1	0.5815	**
ENSMUSG00000001225	Slc26a3	solute carrier family 26, member 3	-0.7214	****
ENSMUSG00000001227	Sema6b	sema domain, transmembrane domain (TM), and cytoplasmic domain, (semaphorin) 6B	0.552	**
ENSMUSG00000001334	Fndc5	fibronectin type III domain containing 5	-0.5358	**
ENSMUSG00000001435	Col18a1	collagen, type XVIII, alpha 1	0.6407	***
ENSMUSG00000002111	Spi1	spleen focus forming virus (SFFV) proviral integration oncogene	0.5761	**
ENSMUSG00000002289	Angptl4	angiopoietin-like 4	0.7	***
ENSMUSG00000002565	Scin	scinderin	-0.6138	**
ENSMUSG00000002699	Lcp2	lymphocyte cytosolic protein 2	0.5007	*
ENSMUSG00000002847	Pla1a	phospholipase A1 member A	0.5438	**
ENSMUSG00000003484	Cyp4f18	cytochrome P450, family 4, subfamily f, polypeptide 18	0.5761	**
ENSMUSG00000003541	Ier3	immediate early response 3	0.5922	**
ENSMUSG00000003617	Cp	ceruloplasmin	0.4846	*
ENSMUSG00000004296	Il12b	interleukin 12b	0.3985	ns
ENSMUSG00000004359	Spic	Spi-C transcription factor (Spi-1/PU.1 related)	0.4416	*
ENSMUSG00000004371	Il11	interleukin 11	0.5545	**
ENSMUSG00000004473	Clec11a	C-type lectin domain family 11, member a	0.5922	**
ENSMUSG00000004709	Cd244a	CD244 molecule A	0.6058	**
ENSMUSG00000005057	Sh2b2	SH2B adaptor protein 2	0.5143	*
ENSMUSG00000005124	Ccn4	cellular communication network factor 4	0.4738	*
ENSMUSG00000005413	Hmox1	heme oxygenase 1	0.5977	**
ENSMUSG00000005800	Mmp8	matrix metallopeptidase 8	0.6248	**
ENSMUSG00000005824	Tnfsf14	tumor necrosis factor (ligand) superfamily, member 14	0.4416	*
ENSMUSG00000006344	Ggt5	gamma-glutamyltransferase 5	0.6543	***
ENSMUSG00000006403	Adamts4	a disintegrin-like and metallopeptidase (reprolysin type) with thrombospondin type 1 motif, 4	0.6408	***
ENSMUSG00000006800	Sulf2	sulfatase 2	0.4253	*
ENSMUSG00000007682	Dio2	deiodinase, iodothyronine, type II	0.5713	**
ENSMUSG00000008318	Relt	RELT tumor necrosis factor receptor	0.5143	*
ENSMUSG00000009185	Ccl8	chemokine (C-C motif) ligand 8	0.533	**
ENSMUSG00000009292	Trpm2	transient receptor potential cation channel, subfamily M, member 2	0.4255	*
ENSMUSG00000009633	G0s2	G0/G1 switch gene 2	0.5976	**
ENSMUSG00000009687	Fxyd5	FXYD domain-containing ion transport regulator 5	0.5115	*
ENSMUSG00000012428	Steap4	STEAP family member 4	0.603	**
ENSMUSG00000013707	Tnfaip8l2	tumor necrosis factor, alpha-induced protein 8-like 2	0.5761	**
ENSMUSG00000013974	Mcemp1	mast cell expressed membrane protein 1	0.6084	**
ENSMUSG00000015134	Aldh1a3	aldehyde dehydrogenase family 1, subfamily A3	0.6245	**
ENSMUSG00000015340	Cybb	cytochrome b-245, beta polypeptide	0.5491	**
ENSMUSG00000015879	Fam184b	family with sequence similarity 184, member B	-0.5578	**
ENSMUSG00000015947	Fcgr1	Fc receptor, IgG, high affinity I	0.3984	ns
ENSMUSG00000015950	Ncf1	neutrophil cytosolic factor 1	0.603	**
ENSMUSG00000016024	Lbp	lipopolysaccharide binding protein	0.4469	*
ENSMUSG00000016194	Hsd11b1	hydroxysteroid 11-beta dehydrogenase 1	0.673	***
ENSMUSG00000016524	Il19	interleukin 19	0.3737	ns
ENSMUSG00000016918	Sulf1	sulfatase 1	0.28	ns
ENSMUSG00000017002	Slpi	secretory leukocyte peptidase inhibitor	0.4307	*
ENSMUSG00000017493	Igfbp4	insulin-like growth factor binding protein 4	0.5922	**
ENSMUSG00000017652	Cd40	CD40 antigen	0.2961	ns
ENSMUSG00000017737	Mmp9	matrix metallopeptidase 9	0.6514	***
ENSMUSG00000018341	Il12rb2	interleukin 12 receptor, beta 2	0.5412	**
ENSMUSG00000018459	Slc13a3	solute carrier family 13 (sodium-dependent dicarboxylate transporter), member 3	0.5304	**
ENSMUSG00000018774	Cd68	CD68 antigen	0.6084	**
ENSMUSG00000018920	Cxcl16	chemokine (C-X-C motif) ligand 16	0.5922	**
ENSMUSG00000018930	Ccl4	chemokine (C-C motif) ligand 4	0.6489	***
ENSMUSG00000019122	Ccl9	chemokine (C-C motif) ligand 9	0.5922	**
ENSMUSG00000019880	Rspo3	R-spondin 3	0.4039	ns
ENSMUSG00000019929	Dcn	decorin	0.4738	*
ENSMUSG00000020057	Dram1	DNA-damage regulated autophagy modulator 1	0.5922	**
ENSMUSG00000020077	Srgn	serglycin	0.5007	*
ENSMUSG00000020120	Plek	pleckstrin	0.3715	ns
ENSMUSG00000020234	4930404N11Rik	RIKEN cDNA 4930404N11 gene	-0.6514	***
ENSMUSG00000020264	Slc36a2	solute carrier family 36 (proton/amino acid symporter), member 2	0.4766	*
ENSMUSG00000020275	Rel	reticuloendotheliosis oncogene	0.6274	**
ENSMUSG00000020310	Madcam1	mucosal vascular addressin cell adhesion molecule 1	0.5599	**
ENSMUSG00000020363	Gfpt2	glutamine fructose-6-phosphate transaminase 2	0.5222	**
ENSMUSG00000020642	Rnf144a	ring finger protein 144A	0.5735	**
ENSMUSG00000020684	Rasl10b	RAS-like, family 10, member B	0.3797	ns
ENSMUSG00000020695	Mrc2	mannose receptor, C type 2	0.56	**
ENSMUSG00000020826	Nos2	nitric oxide synthase 2, inducible	0.4845	*
ENSMUSG00000020916	Krt36	keratin 36	0.3312	ns
ENSMUSG00000020932	Gfap	glial fibrillary acidic protein	0.4738	*
ENSMUSG00000021091	Serpina3n	serine (or cysteine) peptidase inhibitor, clade A, member 3N	0.5815	**
ENSMUSG00000021123	Rdh12	retinol dehydrogenase 12	0.3743	ns
ENSMUSG00000021125	Arg2	arginase type II	0.786	****
ENSMUSG00000021136	Smoc1	SPARC related modular calcium binding 1	0.6568	***
ENSMUSG00000021190	Lgmn	legumain	0.6568	***
ENSMUSG00000021280	Exoc3l4	exocyst complex component 3-like 4	0.6893	***
ENSMUSG00000021281	Tnfaip2	tumor necrosis factor, alpha-induced protein 2	0.5922	**
ENSMUSG00000021298	Gpr132	G protein-coupled receptor 132	0.5438	**
ENSMUSG00000021322	Aoah	acyloxyacyl hydrolase	0.6138	**
ENSMUSG00000021423	Ly86	lymphocyte antigen 86	0.5761	**
ENSMUSG00000021614	Vcan	versican	0.5007	*
ENSMUSG00000021728	Emb	embigin	0.5761	**
ENSMUSG00000021822	Plau	plasminogen activator, urokinase	0.5438	**
ENSMUSG00000021998	Lcp1	lymphocyte cytosolic protein 1	0.3984	ns
ENSMUSG00000022015	Tnfsf11	tumor necrosis factor (ligand) superfamily, member 11	0.4361	*
ENSMUSG00000022122	Ednrb	endothelin receptor type B	0.6784	***
ENSMUSG00000022126	Acod1	aconitate decarboxylase 1	0.6813	***
ENSMUSG00000022146	Osmr	oncostatin M receptor	0.4361	*
ENSMUSG00000022218	Tgm1	transglutaminase 1, K polypeptide	0.6221	**
ENSMUSG00000022221	Ripk3	receptor-interacting serine-threonine kinase 3	0.5545	**
ENSMUSG00000022237	Ankrd33b	ankyrin repeat domain 33B	0.3176	ns
ENSMUSG00000022262	Dnah5	dynein, axonemal, heavy chain 5	-0.8706	****
ENSMUSG00000022372	Sla	src-like adaptor	0.4953	*
ENSMUSG00000022504	Ciita	class II transactivator	0.4253	*
ENSMUSG00000022534	Mefv	Mediterranean fever	0.4418	*
ENSMUSG00000022548	Apod	apolipoprotein D	0.5545	**
ENSMUSG00000022586	Ly6i	lymphocyte antigen 6 complex, locus I	0.3769	ns
ENSMUSG00000022651	Retnlg	resistin like gamma	0.5276	**
ENSMUSG00000022747	St3gal6	ST3 beta-galactoside alpha-2,3-sialyltransferase 6	-0.8506	****
ENSMUSG00000022831	Hcls1	hematopoietic cell specific Lyn substrate 1	0.5868	**
ENSMUSG00000022893	Adamts1	a disintegrin-like and metallopeptidase (reprolysin type) with thrombospondin type 1 motif, 1	0.6191	**
ENSMUSG00000023000	Dhh	desert hedgehog	0.5118	*
ENSMUSG00000023274	Cd4	CD4 antigen	0.5976	**
ENSMUSG00000023349	Clec4n	C-type lectin domain family 4, member n	0.5976	**
ENSMUSG00000023868	Pde10a	phosphodiesterase 10A	0.4739	*
ENSMUSG00000023913	Pla2g7	phospholipase A2, group VII (platelet-activating factor acetylhydrolase, plasma)	0.6299	***
ENSMUSG00000024053	Emilin2	elastin microfibril interfacer 2	0.4307	*
ENSMUSG00000024059	Clip4	CAP-GLY domain containing linker protein family, member 4	0.5061	*
ENSMUSG00000024087	Cyp1b1	cytochrome P450, family 1, subfamily b, polypeptide 1	0.6812	***
ENSMUSG00000024164	C3	complement component 3	0.5815	**
ENSMUSG00000024190	Dusp1	dual specificity phosphatase 1	0.603	**
ENSMUSG00000024235	Map3k8	mitogen-activated protein kinase kinase kinase 8	0.4038	ns
ENSMUSG00000024300	Myo1f	myosin IF	0.5952	**
ENSMUSG00000024349	Sting1	stimulator of interferon response cGAMP interactor 1	0.4415	*
ENSMUSG00000024371	C2	complement component 2 (within H-2S)	0.5276	**
ENSMUSG00000024397	Aif1	allograft inflammatory factor 1	0.5599	**
ENSMUSG00000024401	Tnf	tumor necrosis factor	0.5815	**
ENSMUSG00000024471	Myot	myotilin	0.5445	**
ENSMUSG00000024481	Lvrn	laeverin	0.4178	*
ENSMUSG00000024486	Hbegf	heparin-binding EGF-like growth factor	0.533	**
ENSMUSG00000024529	Lox	lysyl oxidase	0.5976	**
ENSMUSG00000024675	Ms4a4c	membrane-spanning 4-domains, subfamily A, member 4C	0.4576	*
ENSMUSG00000024677	Ms4a6b	membrane-spanning 4-domains, subfamily A, member 6B	0.5007	*
ENSMUSG00000024679	Ms4a6d	membrane-spanning 4-domains, subfamily A, member 6D	0.5868	**
ENSMUSG00000024737	Slc15a3	solute carrier family 15, member 3	0.4845	*
ENSMUSG00000024798	Htr7	5-hydroxytryptamine (serotonin) receptor 7	0.5496	**
ENSMUSG00000024810	Il33	interleukin 33	0.5868	**
ENSMUSG00000024909	Efemp2	epidermal growth factor-containing fibulin-like extracellular matrix protein 2	0.5545	**
ENSMUSG00000024912	Fosl1	fos-like antigen 1	0.3635	ns
ENSMUSG00000024972	Lgals12	lectin, galactose binding, soluble 12	-0.5897	**
ENSMUSG00000025004	Cyp2c40	cytochrome P450, family 2, subfamily c, polypeptide 40	-0.5302	**
ENSMUSG00000025017	Pik3ap1	phosphoinositide-3-kinase adaptor protein 1	0.5976	**
ENSMUSG00000025044	Msr1	macrophage scavenger receptor 1	0.4899	*
ENSMUSG00000025161	Slc16a3	solute carrier family 16 (monocarboxylic acid transporters), member 3	0.5007	*
ENSMUSG00000025355	Mmp19	matrix metallopeptidase 19	0.5922	**
ENSMUSG00000025407	Gli1	GLI-Kruppel family member GLI1	-0.4199	*
ENSMUSG00000025433	Crisp3	cysteine-rich secretory protein 3	-0.8131	****
ENSMUSG00000025473	Adam8	a disintegrin and metallopeptidase domain 8	0.4953	*
ENSMUSG00000025491	Ifitm1	interferon induced transmembrane protein 1	0.6138	**
ENSMUSG00000025492	Ifitm3	interferon induced transmembrane protein 3	0.5868	**
ENSMUSG00000025582	Nptx1	neuronal pentraxin 1	-0.5764	**
ENSMUSG00000025746	Il6	interleukin 6	0.5927	**
ENSMUSG00000025804	Ccr1	chemokine (C-C motif) receptor 1	0.5438	**
ENSMUSG00000025877	Hk3	hexokinase 3	0.5653	**
ENSMUSG00000025929	Il17a	interleukin 17A	0.4224	*
ENSMUSG00000025930	Msc	musculin	0.5815	**
ENSMUSG00000026043	Col3a1	collagen, type III, alpha 1	0.5438	**
ENSMUSG00000026068	Il18rap	interleukin 18 receptor accessory protein	0.5897	**
ENSMUSG00000026069	Il1rl1	interleukin 1 receptor-like 1	0.5491	**
ENSMUSG00000026072	Il1r1	interleukin 1 receptor, type I	0.5735	**
ENSMUSG00000026073	Il1r2	interleukin 1 receptor, type II	0.4981	*
ENSMUSG00000026177	Slc11a1	solute carrier family 11 (proton-coupled divalent metal ion transporters), member 1	0.5438	**
ENSMUSG00000026180	Cxcr2	chemokine (C-X-C motif) receptor 2	0.56	**
ENSMUSG00000026185	Igfbp5	insulin-like growth factor binding protein 5	0.6299	***
ENSMUSG00000026241	Nppc	natriuretic peptide type C	0.3102	ns
ENSMUSG00000026249	Serpine2	serine (or cysteine) peptidase inhibitor, clade E, member 2	0.4522	*
ENSMUSG00000026285	Pdcd1	programmed cell death 1	0.4254	*
ENSMUSG00000026322	Htr4	5 hydroxytryptamine (serotonin) receptor 4	-0.7537	****
ENSMUSG00000026390	Marco	macrophage receptor with collagenous structure	0.5713	**
ENSMUSG00000026442	Nfasc	neurofascin	0.4684	*
ENSMUSG00000026494	Kif26b	kinesin family member 26B	0.7002	***
ENSMUSG00000026531	Mptx1	mucosal pentraxin 1	-0.786	****
ENSMUSG00000026532	Spta1	spectrin alpha, erythrocytic 1	-0.6911	***
ENSMUSG00000026536	Ifi211	interferon activated gene 211	0.4066	*
ENSMUSG00000026580	Selp	selectin, platelet	0.4899	*
ENSMUSG00000026581	Sell	selectin, lymphocyte	0.4443	*
ENSMUSG00000026582	Sele	selectin, endothelial cell	0.5019	*
ENSMUSG00000026586	Prrx1	paired related homeobox 1	0.5629	**
ENSMUSG00000026610	Esrrg	estrogen-related receptor gamma	-0.7566	****
ENSMUSG00000026656	Fcgr2b	Fc receptor, IgG, low affinity IIb	0.5653	**
ENSMUSG00000026770	Il2ra	interleukin 2 receptor, alpha chain	0.4416	*
ENSMUSG00000026822	Lcn2	lipocalin 2	0.6084	**
ENSMUSG00000027224	Duoxa1	dual oxidase maturation factor 1	0.3905	ns
ENSMUSG00000027360	Hdc	histidine decarboxylase	0.5922	**
ENSMUSG00000027368	Dusp2	dual specificity phosphatase 2	0.342	ns
ENSMUSG00000027398	Il1b	interleukin 1 beta	0.657	***
ENSMUSG00000027399	Il1a	interleukin 1 alpha	0.6837	***
ENSMUSG00000027408	Cpxm1	carboxypeptidase X 1 (M14 family)	0.5007	*
ENSMUSG00000027533	Fabp5	fatty acid binding protein 5, epidermal	0.6138	**
ENSMUSG00000027832	Ptx3	pentraxin related gene	0.4659	*
ENSMUSG00000027848	Olfml3	olfactomedin-like 3	0.533	**
ENSMUSG00000027867	Spag17	sperm associated antigen 17	-0.4148	*
ENSMUSG00000027907	S100a11	S100 calcium binding protein A11	0.4469	*
ENSMUSG00000027962	Vcam1	vascular cell adhesion molecule 1	0.5384	**
ENSMUSG00000027983	Cyp2u1	cytochrome P450, family 2, subfamily u, polypeptide 1	-0.4739	*
ENSMUSG00000028214	Gem	GTP binding protein (gene overexpressed in skeletal muscle)	0.5491	**
ENSMUSG00000028238	Atp6v0d2	ATPase, H+ transporting, lysosomal V0 subunit D2	0.3769	ns
ENSMUSG00000028255	Clca1	chloride channel accessory 1	-0.7214	****
ENSMUSG00000028341	Nr4a3	nuclear receptor subfamily 4, group A, member 3	0.4253	*
ENSMUSG00000028370	Pappa	pregnancy-associated plasma protein A	0.6138	**
ENSMUSG00000028415	Spink4	serine peptidase inhibitor, Kazal type 4	-0.6407	***
ENSMUSG00000028492	Saxo1	stabilizer of axonemal microtubules 1	0.2935	ns
ENSMUSG00000028525	Pde4b	phosphodiesterase 4B, cAMP specific	0.463	*
ENSMUSG00000028581	Laptm5	lysosomal-associated protein transmembrane 5	0.5868	**
ENSMUSG00000028583	Pdpn	podoplanin	0.5545	**
ENSMUSG00000028599	Tnfrsf1b	tumor necrosis factor receptor superfamily, member 1b	0.4576	*
ENSMUSG00000028633	Ctps	cytidine 5'-triphosphate synthase	0.5168	**
ENSMUSG00000028766	Alpl	alkaline phosphatase, liver/bone/kidney	0.6677	***
ENSMUSG00000028859	Csf3r	colony stimulating factor 3 receptor (granulocyte)	0.603	**
ENSMUSG00000028864	Hgf	hepatocyte growth factor	0.4361	*
ENSMUSG00000028871	Rspo1	R-spondin 1	0.4199	*
ENSMUSG00000028874	Fgr	FGR proto-oncogene, Src family tyrosine kinase	0.4792	*
ENSMUSG00000028965	Tnfrsf9	tumor necrosis factor receptor superfamily, member 9	0.4792	*
ENSMUSG00000028989	Angptl7	angiopoietin-like 7	-0.6999	***
ENSMUSG00000029005	Draxin	dorsal inhibitory axon guidance protein	0.533	**
ENSMUSG00000029082	Bst1	bone marrow stromal cell antigen 1	0.5922	**
ENSMUSG00000029167	Ppargc1a	peroxisome proliferative activated receptor, gamma, coactivator 1 alpha	-0.5222	**
ENSMUSG00000029275	Gfi1	growth factor independent 1 transcription repressor	-0.552	**
ENSMUSG00000029298	Gbp9	guanylate-binding protein 9	0.3338	ns
ENSMUSG00000029304	Spp1	secreted phosphoprotein 1	0.4712	*
ENSMUSG00000029321	Slc10a6	solute carrier family 10 (sodium/bile acid cotransporter family), member 6	0.463	*
ENSMUSG00000029371	Cxcl5	chemokine (C-X-C motif) ligand 5	0.5222	**
ENSMUSG00000029377	Ereg	epiregulin	0.6353	***
ENSMUSG00000029378	Areg	amphiregulin	0.4522	*
ENSMUSG00000029379	Cxcl3	chemokine (C-X-C motif) ligand 3	0.6512	***
ENSMUSG00000029380	Cxcl1	chemokine (C-X-C motif) ligand 1	0.5168	**
ENSMUSG00000029417	Cxcl9	chemokine (C-X-C motif) ligand 9	0.2853	ns
ENSMUSG00000029553	Tfec	transcription factor EC	0.4821	*
ENSMUSG00000029581	Fscn1	fascin actin-bundling protein 1	0.5761	**
ENSMUSG00000029601	Iqcd	IQ motif containing D	-0.7458	****
ENSMUSG00000029641	Rasl11a	RAS-like, family 11, member A	0.5491	**
ENSMUSG00000029659	Medag	mesenteric estrogen dependent adipogenesis	0.5061	*
ENSMUSG00000029675	Eln	elastin	0.4415	*
ENSMUSG00000029797	Sspo	SCO-spondin	-0.3016	ns
ENSMUSG00000029816	Gpnmb	glycoprotein (transmembrane) nmb	0.5761	**
ENSMUSG00000029915	Clec5a	C-type lectin domain family 5, member a	0.4496	*
ENSMUSG00000030022	Adamts9	a disintegrin-like and metallopeptidase (reprolysin type) with thrombospondin type 1 motif, 9	0.5143	*
ENSMUSG00000030043	Tacr1	tachykinin receptor 1	0.5061	*
ENSMUSG00000030077	Chl1	cell adhesion molecule L1-like	0.4738	*
ENSMUSG00000030111	A2m	alpha-2-macroglobulin	0.4901	*
ENSMUSG00000030142	Clec4e	C-type lectin domain family 4, member e	0.6676	***
ENSMUSG00000030144	Clec4d	C-type lectin domain family 4, member d	0.6866	***
ENSMUSG00000030148	Clec4a2	C-type lectin domain family 4, member a2	0.5922	**
ENSMUSG00000030149	Klrk1	killer cell lectin-like receptor subfamily K, member 1	0.3823	ns
ENSMUSG00000030162	Olr1	oxidized low density lipoprotein (lectin-like) receptor 1	0.6622	***
ENSMUSG00000030187	Klra2	killer cell lectin-like receptor, subfamily A, member 2	0.5384	**
ENSMUSG00000030218	Mgp	matrix Gla protein	0.5653	**
ENSMUSG00000030247	Kcnj8	potassium inwardly-rectifying channel, subfamily J, member 8	0.5922	**
ENSMUSG00000030249	Abcc9	ATP-binding cassette, sub-family C (CFTR/MRP), member 9	0.4684	*
ENSMUSG00000030474	Siglece	sialic acid binding Ig-like lectin E	0.5276	**
ENSMUSG00000030519	Apba2	amyloid beta (A4) precursor protein-binding, family A, member 2	0.2827	ns
ENSMUSG00000030560	Ctsc	cathepsin C	0.5761	**
ENSMUSG00000030579	Tyrobp	TYRO protein tyrosine kinase binding protein	0.6138	**
ENSMUSG00000030707	Coro1a	coronin, actin binding protein 1A	0.5761	**
ENSMUSG00000030732	Chrdl2	chordin-like 2	0.4738	*
ENSMUSG00000030745	Il21r	interleukin 21 receptor	0.4766	*
ENSMUSG00000030748	Il4ra	interleukin 4 receptor, alpha	0.533	**
ENSMUSG00000030775	Trat1	T cell receptor associated transmembrane adaptor 1	-0.5707	**
ENSMUSG00000030786	Itgam	integrin alpha M	0.5653	**
ENSMUSG00000031165	Was	Wiskott-Aldrich syndrome	0.5115	*
ENSMUSG00000031342	Gpm6b	glycoprotein m6b	0.4361	*
ENSMUSG00000031364	Grpr	gastrin releasing peptide receptor	-0.7379	****
ENSMUSG00000031383	Dusp9	dual specificity phosphatase 9	0.4199	*
ENSMUSG00000031444	F10	coagulation factor X	0.4686	*
ENSMUSG00000031502	Col4a1	collagen, type IV, alpha 1	0.5761	**
ENSMUSG00000031538	Plat	plasminogen activator, tissue	0.4199	*
ENSMUSG00000031548	Sfrp1	secreted frizzled-related protein 1	0.5653	**
ENSMUSG00000031551	Ido1	indoleamine 2,3-dioxygenase 1	0.5438	**
ENSMUSG00000031616	Ednra	endothelin receptor type A	0.5545	**
ENSMUSG00000031722	Hp	haptoglobin	0.603	**
ENSMUSG00000031762	Mt2	metallothionein 2	0.6784	***
ENSMUSG00000031825	Crispld2	cysteine-rich secretory protein LCCL domain containing 2	0.5976	**
ENSMUSG00000031963	Bmper	BMP-binding endothelial regulator	0.6112	**
ENSMUSG00000031981	Capn9	calpain 9	-0.5438	**
ENSMUSG00000032036	Kirrel3	kirre like nephrin family adhesion molecule 3	-0.6276	**
ENSMUSG00000032038	St3gal4	ST3 beta-galactoside alpha-2,3-sialyltransferase 4	-0.6568	***
ENSMUSG00000032089	Il10ra	interleukin 10 receptor, alpha	0.533	**
ENSMUSG00000032271	Nnmt	nicotinamide N-methyltransferase	0.5007	*
ENSMUSG00000032363	Adamts7	a disintegrin-like and metallopeptidase (reprolysin type) with thrombospondin type 1 motif, 7	0.4254	*
ENSMUSG00000032487	Ptgs2	prostaglandin-endoperoxide synthase 2	0.463	*
ENSMUSG00000032691	Nlrp3	NLR family, pyrin domain containing 3	0.6462	***
ENSMUSG00000032796	Lama1	laminin, alpha 1	0.5871	**
ENSMUSG00000032827	Ppp1r9a	protein phosphatase 1, regulatory subunit 9A	-0.533	**
ENSMUSG00000032915	Adgre4	adhesion G protein-coupled receptor E4	0.5491	**
ENSMUSG00000033107	Rnf125	ring finger protein 125	0.5438	**
ENSMUSG00000033177	Tmprss7	transmembrane serine protease 7	-0.5116	*
ENSMUSG00000033427	Upb1	ureidopropionase, beta	-0.4093	*
ENSMUSG00000033467	Crlf2	cytokine receptor-like factor 2	0.6138	**
ENSMUSG00000033491	Prss35	protease, serine 35	0.4916	*
ENSMUSG00000033644	Piwil2	piwi-like RNA-mediated gene silencing 2	0.6329	***
ENSMUSG00000033777	Tlr13	toll-like receptor 13	0.5547	**
ENSMUSG00000033847	Pla2g4c	phospholipase A2, group IVC (cytosolic, calcium-independent)	-0.5168	**
ENSMUSG00000034226	Rhov	ras homolog family member V	0.7377	****
ENSMUSG00000034266	Batf	basic leucine zipper transcription factor, ATF-like	0.5761	**
ENSMUSG00000034324	Tmem132c	transmembrane protein 132C	-0.7116	****
ENSMUSG00000034394	Lif	leukemia inhibitory factor	0.3661	ns
ENSMUSG00000034438	Gbp8	guanylate-binding protein 8	0.4738	*
ENSMUSG00000034472	Rasd2	RASD family, member 2	-0.7591	****
ENSMUSG00000034612	Chst11	carbohydrate sulfotransferase 11	0.6514	***
ENSMUSG00000034641	Cd300ld	CD300 molecule like family member d	0.5116	*
ENSMUSG00000034652	Cd300a	CD300A molecule	0.5922	**
ENSMUSG00000034664	Itga2b	integrin alpha 2b	0.5115	*
ENSMUSG00000034786	Gpsm3	G-protein signalling modulator 3 (AGS3-like, C. elegans)	0.5815	**
ENSMUSG00000034855	Cxcl10	chemokine (C-X-C motif) ligand 10	0.3176	ns
ENSMUSG00000035004	Igsf6	immunoglobulin superfamily, member 6	0.5223	**
ENSMUSG00000035020	Epgn	epithelial mitogen	0.4651	*
ENSMUSG00000035208	Slfn8	schlafen 8	0.3715	ns
ENSMUSG00000035373	Ccl7	chemokine (C-C motif) ligand 7	0.3607	ns
ENSMUSG00000035385	Ccl2	chemokine (C-C motif) ligand 2	0.5061	*
ENSMUSG00000035557	Krt17	keratin 17	-0.622	**
ENSMUSG00000036027	1810046K07Rik	RIKEN cDNA 1810046K07 gene	-0.4846	*
ENSMUSG00000036040	Adamtsl2	ADAMTS-like 2	0.595	**
ENSMUSG00000036067	Slc2a6	solute carrier family 2 (facilitated glucose transporter), member 6	0.6784	***
ENSMUSG00000036123	Slc9a3	solute carrier family 9 (sodium/hydrogen exchanger), member 3	-0.533	**
ENSMUSG00000036356	Csgalnact1	chondroitin sulfate N-acetylgalactosaminyltransferase 1	0.3338	ns
ENSMUSG00000036362	P2ry13	purinergic receptor P2Y, G-protein coupled 13	0.4981	*
ENSMUSG00000036412	Arsi	arylsulfatase i	0.5545	**
ENSMUSG00000036469	Marchf1	membrane associated ring-CH-type finger 1	0.3446	ns
ENSMUSG00000036596	Cpz	carboxypeptidase Z	0.6329	***
ENSMUSG00000036887	C1qa	complement component 1, q subcomponent, alpha polypeptide	0.5976	**
ENSMUSG00000036896	C1qc	complement component 1, q subcomponent, C chain	0.5815	**
ENSMUSG00000036905	C1qb	complement component 1, q subcomponent, beta polypeptide	0.5815	**
ENSMUSG00000036912	Piwil4	piwi-like RNA-mediated gene silencing 4	-0.4576	*
ENSMUSG00000036960	Clca2	chloride channel accessory 2	-0.7268	****
ENSMUSG00000037035	Inhbb	inhibin beta-B	0.6004	**
ENSMUSG00000037095	Lrg1	leucine-rich alpha-2-glycoprotein 1	0.5491	**
ENSMUSG00000037106	Fer1l6	fer-1-like 6 (C. elegans)	-0.5922	**
ENSMUSG00000037159	Wee2	WEE1 homolog 2 (S. pombe)	-0.6334	***
ENSMUSG00000037161	Mgarp	mitochondria localized glutamic acid rich protein	0.6573	***
ENSMUSG00000037172	Dennd11	DENN domain containing 11	-0.6837	***
ENSMUSG00000037225	Fgf2	fibroblast growth factor 2	0.3823	ns
ENSMUSG00000037379	Spon2	spondin 2, extracellular matrix protein	0.533	**
ENSMUSG00000037405	Icam1	intercellular adhesion molecule 1	0.5545	**
ENSMUSG00000037411	Serpine1	serine (or cysteine) peptidase inhibitor, clade E, member 1	0.2935	ns
ENSMUSG00000037447	Arid5a	AT rich interactive domain 5A (MRF1-like)	0.4361	*
ENSMUSG00000037649	H2-DMa	histocompatibility 2, class II, locus DMa	0.5707	**
ENSMUSG00000037731	Themis2	thymocyte selection associated family member 2	0.5707	**
ENSMUSG00000037820	Tgm2	transglutaminase 2, C polypeptide	0.6138	**
ENSMUSG00000037849	Ifi206	interferon activated gene 206	0.4174	*
ENSMUSG00000037872	Ackr1	atypical chemokine receptor 1 (Duffy blood group)	0.4845	*
ENSMUSG00000037902	Sirpa	signal-regulatory protein alpha	0.5438	**
ENSMUSG00000037944	Ccr7	chemokine (C-C motif) receptor 7	0.463	*
ENSMUSG00000037973	Itprid1	ITPR interacting domain containing 1	-0.539	**
ENSMUSG00000038059	Smim3	small integral membrane protein 3	0.6353	***
ENSMUSG00000038067	Csf3	colony stimulating factor 3 (granulocyte)	0.5979	**
ENSMUSG00000038115	Ano2	anoctamin 2	-0.5174	**
ENSMUSG00000038156	Spon1	spondin 1, (f-spondin) extracellular matrix protein	0.4469	*
ENSMUSG00000038209	Itln1	intelectin 1 (galactofuranose binding)	-0.6138	**
ENSMUSG00000038264	Sema7a	sema domain, immunoglobulin domain (Ig), and GPI membrane anchor, (semaphorin) 7A	0.6622	***
ENSMUSG00000038301	Snx10	sorting nexin 10	0.6191	**
ENSMUSG00000038352	Arl5c	ADP-ribosylation factor-like 5C	0.5438	**
ENSMUSG00000039232	Stx11	syntaxin 11	0.4873	*
ENSMUSG00000039252	Lgi2	leucine-rich repeat LGI family, member 2	0.6245	**
ENSMUSG00000039519	Cyp7b1	cytochrome P450, family 7, subfamily b, polypeptide 1	0.5168	**
ENSMUSG00000039621	Prex1	phosphatidylinositol-3,4,5-trisphosphate-dependent Rac exchange factor 1	0.6837	***
ENSMUSG00000039676	Capsl	calcyphosine-like	-0.8243	****
ENSMUSG00000040026	Saa3	serum amyloid A 3	0.6138	**
ENSMUSG00000040345	Arhgap9	Rho GTPase activating protein 9	0.6891	***
ENSMUSG00000040380	Cbln3	cerebellin 3 precursor protein	-0.5065	*
ENSMUSG00000040522	Tlr8	toll-like receptor 8	0.4307	*
ENSMUSG00000040612	Ildr2	immunoglobulin-like domain containing receptor 2	0.3043	ns
ENSMUSG00000040711	Sh3pxd2b	SH3 and PX domains 2B	0.5707	**
ENSMUSG00000040747	Cd53	CD53 antigen	0.3715	ns
ENSMUSG00000040809	Chil3	chitinase-like 3	0.6514	***
ENSMUSG00000040907	Atp1a3	ATPase, Na+/K+ transporting, alpha 3 polypeptide	0.5276	**
ENSMUSG00000041324	Inhba	inhibin beta-A	0.4146	*
ENSMUSG00000041347	Bdkrb1	bradykinin receptor, beta 1	0.5707	**
ENSMUSG00000041476	Smpx	small muscle protein, X-linked	-0.6784	***
ENSMUSG00000041481	Serpina3g	serine (or cysteine) peptidase inhibitor, clade A, member 3G	0.323	ns
ENSMUSG00000041754	Trem3	triggering receptor expressed on myeloid cells 3	0.5344	**
ENSMUSG00000042190	Cmklr1	chemokine-like receptor 1	0.5276	**
ENSMUSG00000042265	Trem1	triggering receptor expressed on myeloid cells 1	0.6383	***
ENSMUSG00000042429	Adora1	adenosine A1 receptor	0.3715	ns
ENSMUSG00000042451	Mybph	myosin binding protein H	0.3465	ns
ENSMUSG00000042684	Npl	N-acetylneuraminate pyruvate lyase	0.5653	**
ENSMUSG00000042759	Apobr	apolipoprotein B receptor	0.5491	**
ENSMUSG00000042821	Snai1	snail family zinc finger 1	0.5976	**
ENSMUSG00000042845	Wfdc12	WAP four-disulfide core domain 12	0.3724	ns
ENSMUSG00000043157	Arl11	ADP-ribosylation factor-like 11	0.5197	**
ENSMUSG00000043263	Ifi209	interferon activated gene 209	0.3608	ns
ENSMUSG00000043460	Elfn2	leucine rich repeat and fibronectin type III, extracellular 2	-0.574	**
ENSMUSG00000043613	Mmp3	matrix metallopeptidase 3	0.5976	**
ENSMUSG00000043635	Adamts3	a disintegrin-like and metallopeptidase (reprolysin type) with thrombospondin type 1 motif, 3	0.4927	*
ENSMUSG00000043740	B430306N03Rik	RIKEN cDNA B430306N03 gene	0.5197	**
ENSMUSG00000043832	Clec4a3	C-type lectin domain family 4, member a3	0.603	**
ENSMUSG00000043939	A530064D06Rik	RIKEN cDNA A530064D06 gene	0.5868	**
ENSMUSG00000044092	C130050O18Rik	RIKEN cDNA C130050O18 gene	0.439	*
ENSMUSG00000044258	Ctla2a	cytotoxic T lymphocyte-associated protein 2 alpha	0.6299	***
ENSMUSG00000044811	Cd300c2	CD300C molecule 2	0.5922	**
ENSMUSG00000044948	Cfap43	cilia and flagella associated protein 43	0.5789	**
ENSMUSG00000045027	Prss22	protease, serine 22	0.68	***
ENSMUSG00000045322	Tlr9	toll-like receptor 9	0.4845	*
ENSMUSG00000045362	Tnfrsf26	tumor necrosis factor receptor superfamily, member 26	0.4526	*
ENSMUSG00000045502	Hcar2	hydroxycarboxylic acid receptor 2	0.5707	**
ENSMUSG00000045551	Fpr1	formyl peptide receptor 1	0.6252	**
ENSMUSG00000045761	Togaram2	TOG array regulator of axonemal microtubules 2	0.3661	ns
ENSMUSG00000046031	Calhm6	calcium homeostasis modulator family member 6	0.5115	*
ENSMUSG00000046159	Chrm3	cholinergic receptor, muscarinic 3, cardiac	-0.4469	*
ENSMUSG00000046223	Plaur	plasminogen activator, urokinase receptor	0.5922	**
ENSMUSG00000046245	Pilra	paired immunoglobin-like type 2 receptor alpha	0.5653	**
ENSMUSG00000046805	Mpeg1	macrophage expressed gene 1	0.5815	**
ENSMUSG00000046908	Ltb4r1	leukotriene B4 receptor 1	0.4576	*
ENSMUSG00000047115	Fam221a	family with sequence similarity 221, member A	-0.7914	****
ENSMUSG00000047222	Rnase2a	ribonuclease, RNase A family, 2A (liver, eosinophil-derived neurotoxin)	-0.7239	****
ENSMUSG00000047330	Kcne4	potassium voltage-gated channel, Isk-related subfamily, gene 4	0.5061	*
ENSMUSG00000047562	Mmp10	matrix metallopeptidase 10	0.4792	*
ENSMUSG00000047592	Nxpe5	neurexophilin and PC-esterase domain family, member 5	0.5386	**
ENSMUSG00000047730	Fcgbp	Fc fragment of IgG binding protein	-0.7484	****
ENSMUSG00000047798	Cd300lf	CD300 molecule like family member F	0.5868	**
ENSMUSG00000047810	Ccdc88b	coiled-coil domain containing 88B	0.5815	**
ENSMUSG00000047844	Bex4	brain expressed X-linked 4	-0.7135	****
ENSMUSG00000047945	Marcksl1	MARCKS-like 1	0.6837	***
ENSMUSG00000048040	Arxes2	adipocyte-related X-chromosome expressed sequence 2	0.4899	*
ENSMUSG00000048078	Tenm4	teneurin transmembrane protein 4	-0.2478	ns
ENSMUSG00000048621	Gm6377	predicted gene 6377	0.6139	**
ENSMUSG00000048636	A730049H05Rik	RIKEN cDNA A730049H05 gene	0.5922	**
ENSMUSG00000048652	Samd13	sterile alpha motif domain containing 13	-0.676	***
ENSMUSG00000049037	Clec4a1	C-type lectin domain family 4, member a1	0.4927	*
ENSMUSG00000049103	Ccr2	chemokine (C-C motif) receptor 2	0.4576	*
ENSMUSG00000049122	Frmd3	FERM domain containing 3	-0.3527	ns
ENSMUSG00000049130	C5ar1	complement component 5a receptor 1	0.5276	**
ENSMUSG00000049551	Fzd9	frizzled class receptor 9	-0.5226	**
ENSMUSG00000049723	Mmp12	matrix metallopeptidase 12	0.5815	**
ENSMUSG00000049939	Lrrc4	leucine rich repeat containing 4	0.4906	*
ENSMUSG00000049988	Lrrc25	leucine rich repeat containing 25	0.6084	**
ENSMUSG00000050075	Gpr171	G protein-coupled receptor 171	0.4576	*
ENSMUSG00000050105	Grrp1	glycine/arginine rich protein 1	0.4039	ns
ENSMUSG00000050370	Ch25h	cholesterol 25-hydroxylase	0.5115	*
ENSMUSG00000050578	Mmp13	matrix metallopeptidase 13	0.5815	**
ENSMUSG00000050747	Trim15	tripartite motif-containing 15	0.4899	*
ENSMUSG00000050762	Prss27	protease, serine 27	0.533	**
ENSMUSG00000050822	Slc29a4	solute carrier family 29 (nucleoside transporters), member 4	-0.5384	**
ENSMUSG00000050896	Rtn4rl2	reticulon 4 receptor-like 2	0.3931	ns
ENSMUSG00000050961	AY358078	cDNA sequence AY358078	-0.6046	**
ENSMUSG00000051076	Vtcn1	V-set domain containing T cell activation inhibitor 1	-0.5203	**
ENSMUSG00000051397	Tacstd2	tumor-associated calcium signal transducer 2	0.4815	*
ENSMUSG00000051439	Cd14	CD14 antigen	0.533	**
ENSMUSG00000051682	Treml4	triggering receptor expressed on myeloid cells-like 4	0.5681	**
ENSMUSG00000051726	Kcnf1	potassium voltage-gated channel, subfamily F, member 1	-0.6784	***
ENSMUSG00000052270	Fpr2	formyl peptide receptor 2	0.5681	**
ENSMUSG00000052305	Hbb-bs	hemoglobin, beta adult s chain	0.6891	***
ENSMUSG00000052353	Cemip	cell migration inducing protein, hyaluronan binding	0.253	ns
ENSMUSG00000052407	Ccdc171	coiled-coil domain containing 171	0.3284	ns
ENSMUSG00000052749	Trim30b	tripartite motif-containing 30B	0.3661	ns
ENSMUSG00000052861	Dnah6	dynein, axonemal, heavy chain 6	0.5525	**
ENSMUSG00000053063	Clec12a	C-type lectin domain family 12, member a	0.5007	*
ENSMUSG00000053101	Gpr141	G protein-coupled receptor 141	0.5089	*
ENSMUSG00000053113	Socs3	suppressor of cytokine signaling 3	0.5707	**
ENSMUSG00000053318	Slamf8	SLAM family member 8	0.4469	*
ENSMUSG00000053338	Tarm1	T cell-interacting, activating receptor on myeloid cells 1	0.603	**
ENSMUSG00000053475	Tnfaip6	tumor necrosis factor alpha induced protein 6	0.5007	*
ENSMUSG00000053889	Kirrel3os	kirre like nephrin family adhesion molecule 3, opposite strand	-0.6502	***
ENSMUSG00000054072	Iigp1	interferon inducible GTPase 1	0.3123	ns
ENSMUSG00000054200	Ffar4	free fatty acid receptor 4	0.4469	*
ENSMUSG00000054203	Ifi205	interferon activated gene 205	0.5868	**
ENSMUSG00000054252	Fgfr3	fibroblast growth factor receptor 3	-0.603	**
ENSMUSG00000054555	Adam12	a disintegrin and metallopeptidase domain 12 (meltrin alpha)	0.4443	*
ENSMUSG00000054855	Rnd1	Rho family GTPase 1	0.4309	*
ENSMUSG00000055172	C1ra	complement component 1, r subcomponent A	0.5707	**
ENSMUSG00000055368	Slc6a2	solute carrier family 6 (neurotransmitter transporter, noradrenalin), member 2	0.4731	*
ENSMUSG00000055373	Fut9	fucosyltransferase 9	-0.8683	****
ENSMUSG00000055546	Timd4	T cell immunoglobulin and mucin domain containing 4	0.463	*
ENSMUSG00000056054	S100a8	S100 calcium binding protein A8 (calgranulin A)	0.6568	***
ENSMUSG00000056071	S100a9	S100 calcium binding protein A9 (calgranulin B)	0.6784	***
ENSMUSG00000056427	Slit3	slit guidance ligand 3	0.5305	**
ENSMUSG00000056501	Cebpb	CCAAT/enhancer binding protein (C/EBP), beta	0.5816	**
ENSMUSG00000056529	Ptafr	platelet-activating factor receptor	0.5062	*
ENSMUSG00000056737	Capg	capping protein (actin filament), gelsolin-like	0.5115	*
ENSMUSG00000056749	Nfil3	nuclear factor, interleukin 3, regulated	0.56	**
ENSMUSG00000057191	AB124611	cDNA sequence AB124611	0.5061	*
ENSMUSG00000057729	Prtn3	proteinase 3	0.4389	*
ENSMUSG00000058099	Nfam1	Nfat activating molecule with ITAM motif 1	0.5197	**
ENSMUSG00000058427	Cxcl2	chemokine (C-X-C motif) ligand 2	0.6568	***
ENSMUSG00000058715	Fcer1g	Fc receptor, IgE, high affinity I, gamma polypeptide	0.5868	**
ENSMUSG00000058755	Osm	oncostatin M	0.5491	**
ENSMUSG00000058818	Pirb	paired Ig-like receptor B	0.5653	**
ENSMUSG00000058914	C1qtnf3	C1q and tumor necrosis factor related protein 3	-0.5976	**
ENSMUSG00000059089	Fcgr4	Fc receptor, IgG, low affinity IV	0.5815	**
ENSMUSG00000059108	Ifitm6	interferon induced transmembrane protein 6	0.6353	***
ENSMUSG00000059173	Pde1a	phosphodiesterase 1A, calmodulin-dependent	0.5168	**
ENSMUSG00000059498	Fcgr3	Fc receptor, IgG, low affinity III	0.5815	**
ENSMUSG00000059657	Stfa2l1	stefin A2 like 1	0.5972	**
ENSMUSG00000060063	Alox5ap	arachidonate 5-lipoxygenase activating protein	0.533	**
ENSMUSG00000060131	Atp8b4	ATPase, class I, type 8B, member 4	0.3154	ns
ENSMUSG00000060183	Cxcl11	chemokine (C-X-C motif) ligand 11	0.4712	*
ENSMUSG00000060459	Kng2	kininogen 2	0.5586	**
ENSMUSG00000060615	Ang4	angiogenin, ribonuclease A family, member 4	-0.6945	***
ENSMUSG00000060703	Cd302	CD302 antigen	0.6138	**
ENSMUSG00000061414	Cracr2a	calcium release activated channel regulator 2A	-0.5438	**
ENSMUSG00000061762	Tac1	tachykinin 1	0.4038	ns
ENSMUSG00000061878	Sphk1	sphingosine kinase 1	0.5168	**
ENSMUSG00000062082	Cd200r4	CD200 receptor 4	0.582	**
ENSMUSG00000062593	Gm49339	predicted gene, 49339	0.4953	*
ENSMUSG00000062939	Stat4	signal transducer and activator of transcription 4	0.3823	ns
ENSMUSG00000062991	Nrg1	neuregulin 1	0.5061	*
ENSMUSG00000063234	Gpr84	G protein-coupled receptor 84	0.5778	**
ENSMUSG00000063851	Rnf183	ring finger protein 183	0.3823	ns
ENSMUSG00000063889	Crem	cAMP responsive element modulator	0.4361	*
ENSMUSG00000064065	Ipcef1	interaction protein for cytohesin exchange factors 1	0.5682	**
ENSMUSG00000064147	Rab44	RAB44, member RAS oncogene family	0.5491	**
ENSMUSG00000064246	Chil1	chitinase-like 1	0.4953	*
ENSMUSG00000064325	Hhip	Hedgehog-interacting protein	-0.4953	*
ENSMUSG00000066176	Gm12511	predicted gene 12511	-0.6812	***
ENSMUSG00000066363	Serpina3f	serine (or cysteine) peptidase inhibitor, clade A, member 3F	0.3499	ns
ENSMUSG00000066438	Plekhd1	pleckstrin homology domain containing, family D (with coiled-coil domains) member 1	-0.6115	**
ENSMUSG00000066677	Ifi208	interferon activated gene 208	0.3043	ns
ENSMUSG00000066684	Pilrb1	paired immunoglobin-like type 2 receptor beta 1	0.4415	*
ENSMUSG00000067780	Pi15	peptidase inhibitor 15	0.4253	*
ENSMUSG00000068227	Il2rb	interleukin 2 receptor, beta chain	0.595	**
ENSMUSG00000068349	Gml	glycosylphosphatidylinositol anchored molecule like	0.3697	ns
ENSMUSG00000068600	Gml2	glycosylphosphatidylinositol anchored molecule like 2	0.4032	ns
ENSMUSG00000068606	Gm4841	predicted gene 4841	0.1507	ns
ENSMUSG00000068696	Gpr88	G-protein coupled receptor 88	0.4146	*
ENSMUSG00000069171	Nr2f1	nuclear receptor subfamily 2, group F, member 1	0.5384	**
ENSMUSG00000069516	Lyz2	lysozyme 2	0.5707	**
ENSMUSG00000069792	Wfdc17	WAP four-disulfide core domain 17	0.6245	**
ENSMUSG00000069917	Hba-a2	hemoglobin alpha, adult chain 2	0.6784	***
ENSMUSG00000069919	Hba-a1	hemoglobin alpha, adult chain 1	0.6891	***
ENSMUSG00000070315	4930581F22Rik	RIKEN cDNA 4930581F22 gene	-0.6139	**
ENSMUSG00000070323	Mmp27	matrix metallopeptidase 27	0.6733	***
ENSMUSG00000070427	Il18bp	interleukin 18 binding protein	0.4415	*
ENSMUSG00000070524	Fcrlb	Fc receptor-like B	0.5417	**
ENSMUSG00000070691	Runx3	runt related transcription factor 3	0.5547	**
ENSMUSG00000070719	Pla2g4d	phospholipase A2, group IVD	-0.6209	**
ENSMUSG00000071005	Ccl19	chemokine (C-C motif) ligand 19	0.3123	ns
ENSMUSG00000071036	Gm10309	predicted gene 10309	0.4902	*
ENSMUSG00000071068	Treml2	triggering receptor expressed on myeloid cells-like 2	0.3904	ns
ENSMUSG00000071311	Gpr31b	G protein-coupled receptor 31, D17Leh66b region	0.6516	***
ENSMUSG00000071356	Reg3b	regenerating islet-derived 3 beta	0.6191	**
ENSMUSG00000071489	Ptgdr	prostaglandin D receptor	0.394	ns
ENSMUSG00000071713	Csf2rb	colony stimulating factor 2 receptor, beta, low-affinity (granulocyte-macrophage)	0.4684	*
ENSMUSG00000071714	Csf2rb2	colony stimulating factor 2 receptor, beta 2, low-affinity (granulocyte-macrophage)	0.5384	**
ENSMUSG00000071715	Ncf4	neutrophil cytosolic factor 4	0.5868	**
ENSMUSG00000072941	Sod3	superoxide dismutase 3, extracellular	0.5491	**
ENSMUSG00000073060	Zxda	zinc finger, X-linked, duplicated A	-0.6973	***
ENSMUSG00000073077	Cfap47	cilia and flagella associated protein 47	-0.5746	**
ENSMUSG00000073400	Trim10	tripartite motif-containing 10	0.6117	**
ENSMUSG00000073412	Lst1	leukocyte specific transcript 1	0.5653	**
ENSMUSG00000073418	C4b	complement component 4B (Chido blood group)	0.5922	**
ENSMUSG00000073489	Ifi204	interferon activated gene 204	0.4953	*
ENSMUSG00000073490	Ifi207	interferon activated gene 207	0.4738	*
ENSMUSG00000073491	Ifi213	interferon activated gene 213	0.463	*
ENSMUSG00000073555	Gm4951	predicted gene 4951	0.2504	ns
ENSMUSG00000073565	Prr16	proline rich 16	0.3823	ns
ENSMUSG00000073902	Gm1966	predicted gene 1966	0.3366	ns
ENSMUSG00000073940	Hbb-bt	hemoglobin, beta adult t chain	0.6676	***
ENSMUSG00000074141	Il4i1	interleukin 4 induced 1	0.3096	ns
ENSMUSG00000074195	Clca4b	chloride channel accessory 4B	0.5331	**
ENSMUSG00000074342	I830077J02Rik	RIKEN cDNA I830077J02 gene	0.4684	*
ENSMUSG00000074361	C5ar2	complement component 5a receptor 2	0.4254	*
ENSMUSG00000074420	Gm10693	predicted pseudogene 10693	0.5426	**
ENSMUSG00000074570	Cass4	Cas scaffolding protein family member 4	0.4361	*
ENSMUSG00000074677	Sirpb1c	signal-regulatory protein beta 1C	0.603	**
ENSMUSG00000074695	Il22	interleukin 22	0.4643	*
ENSMUSG00000074796	Slc4a11	solute carrier family 4, sodium bicarbonate transporter-like, member 11	0.5654	**
ENSMUSG00000074818	Pdzd7	PDZ domain containing 7	-0.7699	****
ENSMUSG00000074874	Ctla2b	cytotoxic T lymphocyte-associated protein 2 beta	0.5815	**
ENSMUSG00000074934	Grem1	gremlin 1, DAN family BMP antagonist	0.3984	ns
ENSMUSG00000075010	AW112010	expressed sequence AW112010	0.4899	*
ENSMUSG00000075122	Cd80	CD80 antigen	0.4899	*
ENSMUSG00000075408	Smim41	small integral membrane protein 41	0.5047	*
ENSMUSG00000075517	Cyp2d37-ps	cytochrome P450, family 2, subfamily d, polypeptide 37, pseudogene	-0.6597	***
ENSMUSG00000075602	Ly6a	lymphocyte antigen 6 complex, locus A	0.1615	ns
ENSMUSG00000076479	Trbv26	T cell receptor beta, variable 26	0.2882	ns
ENSMUSG00000076498	Trbc2	T cell receptor beta, constant 2	0.5789	**
ENSMUSG00000076867	Trdv4	T cell receptor delta variable 4	0.3123	ns
ENSMUSG00000078122	F630028O10Rik	RIKEN cDNA F630028O10 gene	0.3661	ns
ENSMUSG00000078247	Airn	antisense Igf2r RNA	-0.5358	**
ENSMUSG00000078586	Gm11735	predicted gene 11735	-0.7439	****
ENSMUSG00000078616	Trim30c	tripartite motif-containing 30C	0.3662	ns
ENSMUSG00000078763	Slfn1	schlafen 1	0.5168	**
ENSMUSG00000078780	Gm5150	predicted gene 5150	0.5977	**
ENSMUSG00000078783	Gm9733	predicted gene 9733	0.6441	***
ENSMUSG00000078817	Nlrp12	NLR family, pyrin domain containing 12	0.45	*
ENSMUSG00000078921	Tgtp2	T cell specific GTPase 2	0.4415	*
ENSMUSG00000078922	Tgtp1	T cell specific GTPase 1	0.2315	ns
ENSMUSG00000079012	Serpina3m	serine (or cysteine) peptidase inhibitor, clade A, member 3M	0.6085	**
ENSMUSG00000079014	Serpina3i	serine (or cysteine) peptidase inhibitor, clade A, member 3I	0.2667	ns
ENSMUSG00000079105	C7	complement component 7	0.7645	****
ENSMUSG00000079186	Gzmc	granzyme C	0.4869	*
ENSMUSG00000079227	Ccr5	chemokine (C-C motif) receptor 5	0.5868	**
ENSMUSG00000079293	Clec7a	C-type lectin domain family 7, member a	0.6191	**
ENSMUSG00000079362	Gm43302	predicted gene 43302	0.3285	ns
ENSMUSG00000079363	Gbp4	guanylate binding protein 4	0.4038	ns
ENSMUSG00000079419	Ms4a6c	membrane-spanning 4-domains, subfamily A, member 6C	0.5868	**
ENSMUSG00000079465	Col4a3	collagen, type IV, alpha 3	-0.4218	*
ENSMUSG00000079499	6530402F18Rik	RIKEN cDNA 6530402F18 gene	0.49	*
ENSMUSG00000079547	H2-DMb1	histocompatibility 2, class II, locus Mb1	0.5491	**
ENSMUSG00000079597	Cstdc4	cystatin domain containing 4	0.609	**
ENSMUSG00000080929	Gm12891	predicted gene 12891	0.2369	ns
ENSMUSG00000081490	Gm11830	predicted gene 11830	-0.2996	ns
ENSMUSG00000081723	Gm15931	predicted gene 15931	0.5007	*
ENSMUSG00000084796	Mir142hg	Mir142 host gene (non-protein coding)	0.323	ns
ENSMUSG00000085667	Gm12992	predicted gene 12992	-0.4954	*
ENSMUSG00000086706	Gm15848	predicted gene 15848	-0.6676	***
ENSMUSG00000086709	Gm16263	predicted gene 16263	0.3176	ns
ENSMUSG00000086726	Gm9458	predicted gene 9458	0.3852	ns
ENSMUSG00000086907	Gm15298	predicted gene 15298	-0.5815	**
ENSMUSG00000087290	Gm15866	predicted gene 15866	0.4987	*
ENSMUSG00000087543	Gm16576	predicted gene 16576	-0.3746	ns
ENSMUSG00000087670	9530036M11Rik	RIKEN cDNA 9530036M11 gene	-0.3831	ns
ENSMUSG00000088185	Scarna2	small Cajal body-specific RNA 2	-0.63	***
ENSMUSG00000089635	Gm16559	predicted gene 16559	-0.6408	***
ENSMUSG00000089769	Gm16574	predicted gene 16574	-0.6568	***
ENSMUSG00000089817	Gm7162	predicted gene 7162	-0.5923	**
ENSMUSG00000089929	Bcl2a1b	B cell leukemia/lymphoma 2 related protein A1b	0.6138	**
ENSMUSG00000089942	Pira2	paired-Ig-like receptor A2	0.3664	ns
ENSMUSG00000090698	Apold1	apolipoprotein L domain containing 1	0.6461	***
ENSMUSG00000090722	Gm8378	predicted gene 8378	0.3584	ns
ENSMUSG00000090942	F830016B08Rik	RIKEN cDNA F830016B08 gene	0.2558	ns
ENSMUSG00000091189	Ear-ps3	eosinophil-associated, ribonuclease A family, pseudogene 3	-0.522	**
ENSMUSG00000091897	Gm17019	predicted gene 17019	-0.5653	**
ENSMUSG00000092008	Cyp2c69	cytochrome P450, family 2, subfamily c, polypeptide 69	-0.6412	***
ENSMUSG00000092074	Dynlt1a	dynein light chain Tctex-type 1A	0.4684	*
ENSMUSG00000092283	Gm20412	predicted gene 20412	0.5976	**
ENSMUSG00000092444	Gm18733	predicted gene, 18733	-0.5761	**
ENSMUSG00000092517	Art2a	ADP-ribosyltransferase 2a	0.4738	*
ENSMUSG00000092586	Ly6g6c	lymphocyte antigen 6 complex, locus G6C	-0.5494	**
ENSMUSG00000094230	Gm21847	predicted gene, 21847	-0.5309	**
ENSMUSG00000095028	Sirpb1b	signal-regulatory protein beta 1B	0.4335	*
ENSMUSG00000095366	Gm21860	predicted gene, 21860	0.5996	**
ENSMUSG00000095609	Gm21188	predicted gene, 21188	0.4146	*
ENSMUSG00000095788	Sirpb1a	signal-regulatory protein beta 1A	0.4633	*
ENSMUSG00000096326	Ighv1-78	immunoglobulin heavy variable 1-78	-0.5061	*
ENSMUSG00000096719	Mrgpra2b	MAS-related GPR, member A2B	0.548	**
ENSMUSG00000096878	Gm21083	predicted gene, 21083	-0.5494	**
ENSMUSG00000099757	BE692007	expressed sequence BE692007	0.28	ns
ENSMUSG00000099974	Bcl2a1d	B cell leukemia/lymphoma 2 related protein A1d	0.5384	**
ENSMUSG00000100291	2310069B03Rik	RIKEN cDNA 2310069B03 gene	0.4307	*
ENSMUSG00000100969	1700030N03Rik	RIKEN cDNA 1700030N03 gene	0.2881	ns
ENSMUSG00000101389	Ms4a4a	membrane-spanning 4-domains, subfamily A, member 4A	0.4953	*
ENSMUSG00000101585	1600010M07Rik	RIKEN cDNA 1600010M07 gene	0.5222	**
ENSMUSG00000102037	Bcl2a1a	B cell leukemia/lymphoma 2 related protein A1a	0.4953	*
ENSMUSG00000102047	2010010A06Rik	RIKEN cDNA 2010010A06 gene	-0.4873	*
ENSMUSG00000102329	Gm10851	predicted gene 10851	0.2451	ns
ENSMUSG00000102975	Gm37347	predicted gene, 37347	0.436	*
ENSMUSG00000103560	Gm38070	predicted gene, 38070	0.529	**
ENSMUSG00000104348	Gm37691	predicted gene, 37691	0.5384	**
ENSMUSG00000104876	Trdc	T cell receptor delta, constant region	0.6299	***
ENSMUSG00000105300	Gm30613	predicted gene, 30613	-0.5438	**
ENSMUSG00000105504	Gbp5	guanylate binding protein 5	0.3392	ns
ENSMUSG00000106641	Gm43534	predicted gene 43534	-0.4472	*
ENSMUSG00000106896	G630022F23Rik	RIKEN cDNA G630022F23 gene	-0.6115	**
ENSMUSG00000107546	Gm20560	predicted gene, 20560	0.5804	**
ENSMUSG00000108060	4921529L05Rik	RIKEN cDNA 4921529L05 gene	-0.365	ns
ENSMUSG00000108105	Gm5340	predicted gene 5340	-0.7162	****
ENSMUSG00000108393	Gm32633	predicted gene, 32633	0.6078	**
ENSMUSG00000108660	Gm21284	predicted gene, 21284	-0.5113	*
ENSMUSG00000109105	Gm44873	predicted gene 44873	-0.6036	**
ENSMUSG00000109186	Gm34821	predicted gene, 34821	-0.6468	***
ENSMUSG00000109350	Gm44805	predicted gene 44805	0.5281	**
ENSMUSG00000109866	Gm45714	predicted gene 45714	0.6516	***
ENSMUSG00000109903	Gm28710	predicted gene 28710	-0.4904	*
ENSMUSG00000110266	Gm32742	predicted gene, 32742	-0.4427	*
ENSMUSG00000110588	Gm45774	predicted gene 45774	0.6085	**
ENSMUSG00000112023	Lilr4b	leukocyte immunoglobulin-like receptor, subfamily B, member 4B	0.6191	**
ENSMUSG00000112148	Lilrb4a	leukocyte immunoglobulin-like receptor, subfamily B, member 4A	0.4953	*
ENSMUSG00000113581	Dio3os	deiodinase, iodothyronine type III, opposite strand	0.4954	*
ENSMUSG00000113701	B230303A05Rik	RIKEN cDNA B230303A05 gene	0.543	**
ENSMUSG00000114608	Gm36161	predicted gene, 36161	0.4199	*
ENSMUSG00000114744	Gm38409	predicted gene, 38409	-0.6146	**
ENSMUSG00000114858	Gm5790	predicted gene 5790	-0.6766	***
ENSMUSG00000115439	Gm36107	predicted gene, 36107	0.4307	*
ENSMUSG00000115946	Mirt2	myocardial infraction associated transcript 2	0.5841	**
ENSMUSG00000117239	Gpr31c	G protein-coupled receptor 31, D17Leh66c region	0.6514	***
ENSMUSG00000118180	Gm50223	predicted gene, 50223	-0.7252	****
ENSMUSG00000118516	AC118710.1	cytochrome P450, family 2, subfamily d, polypeptide 13, pseudogen	-0.7699	****
ENSMUSG00000118522	CAAA01077340.1	predicted, 31160	-0.6191	**
ENSMUSG00000118633	CT868690.1	predicted, 21104	0.458	*

## Sheet: S4
Table S4. Regulating patterns of 'sensitive genes' in the 2% DSS-induced mouse group and the GSE224758 dataset, a gene expression profile of colon biopsies from ulcerative colitis patients and healthy volunteers. 'Sensitive genes' with non-consistent regulating patterns between mouse and human (5 genes) and those without a non-pseudogene homologs in human genome (13 genes) are labled grey and exc…
Sensitive genes	Log2FC in 2% DSS group	Human homologous gene	Log2FC in GSE224758
Timp1	4.31447	TIMP1	1.36978
Angptl4	3.76039	ANGPTL4	2.06452
Il11	6.20965	IL11	4.10785
Adamts4	4.83086	ADAMTS4	3.82544
Il6	6.86237	IL6	3.93287
Il1r2	3.74225	IL1R2	-1.93735
Sell	3.37176	SELL	2.10367
Lcn2	4.47122	LCN2	3.67932
Il1b	5.46948	IL1B	4.61238
Csf3r	3.43999	CSF3R	2.9968
Cxcl5	6.40085	CXCL5	5.26183
Ereg	4.87342	EREG	-0.0950397
Cxcl1	5.61367	CXCL1	4.98747
Clec4d	5.56251	CLEC4D	2.78166
Hp	4.81657	HP	-1.77302
Pla2g4c	-4.63171	PLA2G4C	0.0264167
Ccl2	4.06786	CCL2	1.90305
Lrg1	3.89267	LRG1	0.702539
Itln1	-3.6011	ITLN1	0.697519
Lgi2	3.72291	LGI2	1.29819
Saa3	7.26305	SAA3P (pseudogene)	/
Chil3	5.70979	/	/
Wfdc12	6.49862	WFDC12	0.291598
Mmp3	6.80339	MMP3	4.13644
Mmp10	5.80321	MMP10	4.17732
Mmp13	4.23329	MMP13	2.93999
S100a8	7.2148	S100A8	5.39483
S100a9	7.82045	S100A9	3.85113
Cxcl2	7.45233	CXCL2	4.20545
Ifitm6	3.93499	/	/
Clca4b	6.04663	/	/
Serpina3m	5.31156	/	/
Igkv9-129	5.54958	/	/
Ighv1-61	5.26585	/	/
Gm24924	-3.95982	/	/
Igkv14-126	4.0155	/	/
Ighv5-9	3.58607	/	/
Ighv1-5	-3.54477	/	/
Ighv3-4	3.85868	/	/

## Sheet: S5
Table S5. Regulating patterns of 'strong-correlation genes' in the 3% DSS-induced mouse group and the GSE224758 dataset. The abundance of Cstdc4 is equal to 0 in the control mouse group while higher than 0 in the 3% DSS-induced mouse group, thus manually assigning its log2FC as 1. The abundance of Rnase2a and Zxda is equal to 0 in the 3% DSS-induced mouse group while higher than 0 in the control …
Strong-correlation genes	Log2FC in 3% DSS group	Human homologous gene	Log2FC in GSE224758
Ccl3	7.03117	CCL3	1.55317
Slc26a3	-2.31805	SLC26A3	-1.10601
Col18a1	3.34258	COL18A1	1.32175
Angptl4	4.73329	ANGPTL4	2.06452
Scin	-1.96746	SCIN	-1.08567
Cd244a	2.10734	/	/
Mmp8	8.45878	MMP8	1
Ggt5	1.96179	GGT5	0.947028
Adamts4	5.8496	ADAMTS4	3.82544
Steap4	2.9188	STEAP4	1.68403
Mcemp1	5.92665	MCEMP1	1
Aldh1a3	2.2468	ALDH1A3	0.264016
Ncf1	2.64826	NCF1	0.602482
Hsd11b1	1.77909	HSD11B1	0.529353
Mmp9	4.21882	MMP9	2.34607
Cd68	2.40432	CD68	0.496024
Ccl4	6.71421	CCL4	1.8845
4930404N11Rik	-1.62216	/	/
Rel	2.06245	REL	0.436563
Arg2	3.7453	ARG2	-0.316091
Smoc1	2.565	SMOC1	0.133226
Lgmn	1.83452	LGMN	-0.481548
Exoc3l4	1.81793	EXOC3L4	-0.0114186
Aoah	2.56916	AOAH	-0.0363179
Ednrb	1.79477	EDNRB	0.124687
Acod1	9.8038	ACOD1	1
Tgm1	3.97453	TGM1	-0.079138
Dnah5	-3.06088	DNAH5	0.829113
St3gal6	-2.24354	ST3GAL6	-0.459625
Adamts1	3.22339	ADAMTS1	1.66897
Pla2g7	2.60457	PLA2G7	1.21221
Cyp1b1	3.26534	CYP1B1	0.932416
Dusp1	2.74573	DUSP1	-0.114429
Crisp3	-3.06981	CRISP3	1
Ifitm1	3.67697	IFITM1	1.19664
Igfbp5	4.27876	IGFBP5	2.24903
Htr4	-2.01837	HTR4	-0.124184
Kif26b	2.18057	KIF26B	1.67729
Mptx1	-6.68126	MPTX1 (pseudogene)	/
Spta1	-7.05408	SPTA1	2.57802
Esrrg	-3.00712	ESRRG	-0.562326
Lcn2	5.63385	LCN2	3.67932
Il1b	8.25515	IL1B	4.61238
Il1a	8.15013	IL1A	4.80402
Fabp5	2.51584	FABP5	-1.1505
Clca1	-2.79452	CLCA1	-0.761716
Pappa	2.89753	PAPPA	1.05894
Spink4	-1.71215	SPINK4	0.711071
Alpl	3.49173	ALPL	2.34357
Csf3r	4.60735	CSF3R	2.9968
Angptl7	-3.17306	ANGPTL7	-0.594509
Ereg	5.76946	EREG	-0.0950397
Cxcl3	11.4547	CXCL3	4.1291
Iqcd	-1.94792	IQCD	0.158982
Clec4e	9.23094	CLEC4E	3.20178
Clec4d	7.40933	CLEC4D	2.78166
Olr1	5.03324	OLR1	0.658025
Tyrobp	2.72235	TYROBP	0.441934
Grpr	-2.78027	GRPR	1.26855
Hp	5.88581	HP	-1.77302
Mt2	3.10466	MT2A	-0.97226
Bmper	2.4325	BMPER	-1.69854
Kirrel3	-2.23729	KIRREL3	0.206243
St3gal4	-1.38584	ST3GAL4	0.35091
Nlrp3	4.94355	NLRP3	0.733602
Crlf2	1.93542	CRLF2	1.57619
Piwil2	2.62936	PIWIL2	-1.35984
Rhov	2.36165	RHOV	-0.786793
Tmem132c	-2.36518	TMEM132C	-0.132916
Rasd2	-2.594	RASD2	0.254957
Chst11	2.19112	CHST11	1.16519
Krt17	-2.92147	KRT17	5.84991
Slc2a6	2.82875	SLC2A6	1.0034
Cpz	3.65605	CPZ	2.38222
Clca2	-3.42742	CLCA2	-1.92394
Inhbb	3.22826	INHBB	1.79066
Wee2	-4.10369	WEE2	-0.263856
Mgarp	2.11458	MGARP	-3.31324
Dennd11	-2.00726	DENND11	-0.463021
Tgm2	2.15678	TGM2	2.4737
Smim3	2.30717	SMIM3	0.27387
Itln1	-2.82944	ITLN1	0.697519
Sema7a	2.35054	SEMA7A	1.22547
Snx10	1.7789	SNX10	0.944097
Lgi2	4.45445	LGI2	1.29819
Prex1	1.87066	PREX1	0.77052
Capsl	-2.43706	CAPSL	-1
Saa3	8.23392	SAA3P (pseudogene)	/
Arhgap9	1.97971	ARHGAP9	0.965402
Chil3	6.91033	/	/
Smpx	-2.10986	SMPX	0
Trem1	7.45213	TREM1	4.18018
Clec4a3	2.45713	/	/
Ctla2a	2.21153	/	/
Prss22	8.19246	PRSS22	2.58641
Fpr1	7.4325	FPR1	4.64144
Fam221a	-2.27965	FAM221A	-0.525501
Rnase2a	-1	/	/
Fcgbp	-2.5525	FCGBP	-0.263573
Bex4	-2.02947	BEX4	-0.459418
Marcksl1	3.10739	MARCKSL1	-0.31863
Gm6377	4.07023	/	/
Samd13	-2.01319	SAMD13	-1.44372
Lrrc25	2.75967	LRRC25	0.862513
AY358078	-3.57973	/	/
Kcnf1	-2.101	KCNF1	-1.05866
Hbb-bs	2.83018	/	/
Tarm1	6.04693	TARM1	0
Kirrel3os	-4.32572	/	/
Fgfr3	-1.63699	FGFR3	-1.43284
Fut9	-6.29546	FUT9	0.141746
S100a8	9.66731	S100A8	5.39483
S100a9	10.4893	S100A9	3.85113
Cxcl2	10.9285	CXCL2	4.20545
Ifitm6	5.62047	/	/
Ang4	-3.23123	ANGPT4	0.285433
Cd302	1.89906	CD302	-0.487843
Gm12511	-2.00587	/	/
Plekhd1	-1.34308	PLEKHD1	-0.113286
Wfdc17	3.51445	/	/
Hba-a2	2.79689	/	/
Hba-a1	2.77539	/	/
4930581F22Rik	-1.18093	/	/
Mmp27	3.76977	MMP27	3.49507
Pla2g4d	-2.38702	PLA2G4D	2.65025
Gpr31b	3.98668	/	/
Reg3b	4.2615	/	/
Zxda	-1	ZXDA	-0.126138
Trim10	4.92765	TRIM10	-0.202388
Hbb-bt	3.07159	/	/
Sirpb1c	5.59057	/	/
Pdzd7	-2.45625	PDZD7	-0.179992
Cyp2d37-ps	-2.17521	/	/
Gm11735	-3.32193	/	/
Gm9733	5.94993	/	/
Serpina3m	5.52422	/	/
C7	2.34581	C7	-0.614512
Clec7a	3.07673	CLEC7A	0.85701
Cstdc4	1	/	/
Gm15848	-1.91663	/	/
Scarna2	-1.87572	SCARNA2	-0.666525
Gm16559	-4.12504	/	/
Gm16574	-2.31173	/	/
Bcl2a1b	3.33158	/	/
Apold1	2.21869	APOLD1	0.32305
Cyp2c69	-3.43619	/	/
Trdc	2.63368	TRDC	-1.48163
G630022F23Rik	-1.71425	/	/
Gm5340	-2.56884	/	/
Gm32633	5.32193	/	/
Gm44873	-1.55677	/	/
Gm34821	-2.05647	/	/
Gm45714	2.21871	/	/
Gm45774	3.76232	/	/
Lilr4b	3.69581	/	/
Gm38409	-2.34735	/	/
Gm5790	-2.04103	/	/
Gpr31c	2.65648	/	/
Gm50223	-2.80735	/	/
AC118710.1	-3.71721	/	/
CAAA01077340.1	-1.81802	/	/

## Sheet: S6
Table S6. The number of diseases associated with each 'consistent gene' and their association with human UC revealed by DisGeNET database. Those 'consistent genes' associated with less than 10 human diseases are labled light blue.
DEG	Human homologous gene	Number of associated diseases	Associated with human UC or not?
Ccl3	CCL3	221	yes
Slc26a3	SLC26A3	86	yes
Col18a1	COL18A1	245	yes
Angptl4	ANGPTL4	151	yes
Scin	SCIN	27	no
Mmp8	MMP8	167	no
Ggt5	GGT5	1	no
Adamts4	ADAMTS4	65	no
Steap4	STEAP4	23	no
Mcemp1	MCEMP1	3	no
Aldh1a3	ALDH1A3	68	no
Ncf1	NCF1	120	no
Hsd11b1	HSD11B1	121	no
Mmp9	MMP9	1038	yes
Cd68	CD68	369	yes
Ccl4	CCL4	208	yes
Rel	REL	67	yes
Smoc1	SMOC1	77	no
Ednrb	EDNRB	199	no
Acod1	ACOD1	4	no
St3gal6	ST3GAL6	6	no
Adamts1	ADAMTS1	85	no
Pla2g7	PLA2G7	102	yes
Cyp1b1	CYP1B1	227	no
Ifitm1	IFITM1	42	yes
Igfbp5	IGFBP5	95	no
Htr4	HTR4	49	no
Kif26b	KIF26B	27	no
Esrrg	ESRRG	44	no
Lcn2	LCN2	382	yes
Il1b	IL1B	1385	yes
Il1a	IL1A	780	yes
Clca1	CLCA1	30	no
Pappa	PAPPA	83	no
Alpl	ALPL	93	no
Csf3r	CSF3R	90	no
Angptl7	ANGPTL7	11	no
Cxcl3	CXCL3	33	no
Clec4e	CLEC4E	21	no
Clec4d	CLEC4D	62	no
Olr1	OLR1	95	no
Tyrobp	TYROBP	71	no
Nlrp3	NLRP3	591	yes
Crlf2	CRLF2	47	no
Tmem132c	TMEM132C	7	no
Chst11	CHST11	24	no
Slc2a6	SLC2A6	26	no
Cpz	CPZ	5	no
Clca2	CLCA2	23	no
Inhbb	INHBB	18	no
Wee2	WEE2	3	no
Dennd11	DENND11	6	no
Tgm2	TGM2	256	yes
Smim3	SMIM3	0	no
Sema7a	SEMA7A	38	no
Snx10	SNX10	39	no
Lgi2	LGI2	5	no
Prex1	PREX1	35	no
Capsl	CAPSL	2	no
Arhgap9	ARHGAP9	13	no
Trem1	TREM1	127	yes
Prss22	PRSS22	6	no
Fpr1	FPR1	69	no
Fam221a	FAM221A	0	no
Fcgbp	FCGBP	16	no
Bex4	BEX4	11	no
Samd13	SAMD13	0	no
Lrrc25	LRRC25	1	no
Kcnf1	KCNF1	0	no
Fgfr3	FGFR3	438	no
S100a8	S100A8	298	yes
S100a9	S100A9	287	yes
Cxcl2	CXCL2	130	yes
Plekhd1	PLEKHD1	4	no
Mmp27	MMP27	0	no
Zxda	ZXDA	0	no
Pdzd7	PDZD7	30	no
Clec7a	CLEC7A	87	yes
Scarna2	SCARNA2	2	no
Apold1	APOLD1	3	no
Timp1	TIMP1	487	yes
Il11	IL11	178	yes
Il6	IL6	1825	yes
Sell	SELL	140	yes
Cxcl5	CXCL5	122	yes
Cxcl1	CXCL1	245	yes
Ccl2	CCL2	884	yes
Lrg1	LRG1	78	yes
Wfdc12	WFDC12	0	no
Mmp3	MMP3	371	yes
Mmp10	MMP10	87	yes
Mmp13	MMP13	239	yes

## Sheet: S7
Table S7. Evidence of disease associations for 22 'consistent genes' associated with less than 10 human diseases revealed by the DisGeNET database. The 'DisGeNET database' represents evidence recruited in the DisGeNET database, and the 'Literature retrieval' represents evidence manually screened from articles published since 2019. When combining the two part of evidences, those 'consistent genes'…
DEG	Human homologous gene	Disease	Origin of evidence	DOI of references
Smim3	SMIM3	Acute myeloid leukemia	Literature retrieval	10.1186/s12967-022-03831-8
		Nasopharyngeal carcinoma	Literature retrieval	10.16438/j.0513-4870.2018-1100
		Ovarian adenocarcinoma	Literature retrieval	10.1667/RR15532.1
Fam221a	FAM221A	Esophageal cancer	Literature retrieval	10.18632/aging.202556
Samd13	SAMD13	Hepatocellular carcinoma	Literature retrieval	10.15616/bsl.2022.28.4.260
		Invasive micropapillary carcinoma	Literature retrieval	10.1186/s12885-018-5221-9
Kcnf1	KCNF1	Breast cancer	Literature retrieval	10.1007/s10585-020-10060-0
		Chronic neuropathic pain	Literature retrieval	10.1007/s12035-022-03196-5
		Epilepsy	Literature retrieval	10.1016/j.eplepsyres.2022.106911
		Laryngeal cancer	Literature retrieval	10.1186/s12903-022-02534-2
		Lung cancer	Literature retrieval	10.1038/s41417-022-00560-4
Mmp27	MMP27	Atopic dermatitis	Literature retrieval	10.12932/ap-221119-0699
		Breast cancer	Literature retrieval	10.3389/fgene.2021.809600
		COVID-19	Literature retrieval	10.3389/fgene.2022.928466
		Oral squamous cell carcinoma	Literature retrieval	10.3390/cancers14164044
		Osteosarcoma	Literature retrieval	10.1177/1535370221992015
		Sepsis	Literature retrieval	10.1093/burnst/tkad025
Zxda	ZXDA	/	/	/
Wfdc12	WFDC12	Allergic rhinitis	Literature retrieval	10.1016/j.heliyon.2023.e17323
		Atopic dermatitis	Literature retrieval	10.1038/s41419-023-05686-3
		Epididymitis	Literature retrieval	10.1093/biolre/ioaa189
		Esophageal squamous cell carcinoma	Literature retrieval	10.1007/s10142-023-01103-2
		Giardiasis	Literature retrieval	10.3389/fcimb.2022.862211
		Psoriasis	Literature retrieval	10.3389/fimmu.2022.873720
Ggt5	GGT5	Atrial fibrillation	Literature retrieval	10.1186/s12872-020-01819-0
		Clear cell renal cell carcinoma	Literature retrieval	10.1016/j.tranon.2020.100895
		Colon cancer	Literature retrieval	10.1007/s10238-020-00652-1
		Colorectal cancer	Literature retrieval	10.3389/fphar.2022.793499
		Gastric cancer	Literature retrieval	10.3389/fgene.2022.810292
		Hepatocellular carcinoma	Literature retrieval	10.3389/fonc.2021.731144
		Liver carcinoma	DisGeNET database	10.1002/jso.2930590417
		Liver fibrosis	Literature retrieval	10.1016/j.bbrc.2022.01.094
		Lung adenocarcinoma	Literature retrieval	10.18632/aging.103429
		Stomach adenocarcinoma	Literature retrieval	10.1155/2022/9983351
		Trigeminal neuralgia	Literature retrieval	10.1002/ejp.2231
Lrrc25	LRRC25	Acute myeloid leukemia	Literature retrieval	10.1007/s12672-022-00516-y
		Acute myocardial infarction	Literature retrieval	10.3389/fcvm.2022.974353
		Alzheimer's disease	Literature retrieval	10.1038/s41588-022-01149-1
		Hypoxic ischemic encephalopathy	DisGeNET database+Literature retrieval	10.4103/1673-5374.264469; 10.4103/1673-5374.264469
		Lower-grade glioma	Literature retrieval	10.3389/fgene.2020.00441
Capsl	CAPSL	Diabetes mellitus, insulin-dependent	DisGeNET database	10.1038/gene.2009.96
		Epilepsy	Literature retrieval	10.1016/j.ibneur.2022.09.010
		Multiple symmetric lipomatosis	DisGeNET database	10.1038/s41598-019-44382-1
Scarna2	SCARNA2	Anaphylaxis	Literature retrieval	10.3389/falgy.2024.1307880
		Colorectal carcinoma	DisGeNET database	10.1002/jcp.27684
		Cutaneous squamous cell carcinoma	Literature retrieval	10.1002/jgm.3242
		Lumbar disc degeneration	Literature retrieval	10.1080/10520295.2019.1622782
		Malignant neoplasm of colon and/or rectum	DisGeNET database	10.1002/jcp.27684
Mcemp1	MCEMP1	Aortic dissection	Literature retrieval	10.1155/2022/7585149
		Burn injury	Literature retrieval	10.3389/fgene.2021.781589
		Cardioembolic stroke	Literature retrieval	10.1155/2022/8086991
		COVID-19	Literature retrieval	10.1016/j.ebiom.2023.104472
		Gastric cancer	Literature retrieval	10.1155/2022/8167496
		Human respiratory syncytial virus	Literature retrieval	10.1093/infdis/jiaa468
		Idiopathic pulmonary fibrosis	Literature retrieval	10.1152/ajpcell.00563.2023
		Inflammatory bowel disease	Literature retrieval	10.1093/ecco-jcc/jjac033
		Ischemic stroke	Literature retrieval	10.1002/jcb.28937
		Middle cerebral artery occlusion	DisGeNET database	10.1002/jcb.28937
		Prurigo nodularis	Literature retrieval	10.3389/fmed.2022.1022889
		Quadrivalent inactivated influenza vaccines	Literature retrieval	10.3389/fimmu.2020.603337
		Retinopathy of prematurity	Literature retrieval	10.3389/fgene.2023.1264873
		Sepsis	DisGeNET database+Literature retrieval	10.1007/s00011-019-01306-z; 10.3760/cma.j.cn121430-20210127-00135
		Septic cardiomyopathy	Literature retrieval	10.3389/fcvm.2022.1036928
		Septic shock	Literature retrieval	10.2174/1386207325666220310110902
		ST-segment elevation	Literature retrieval	10.3389/fcvm.2021.736497
		Ulcerative colitis	Literature retrieval	10.3389/fmolb.2022.1081176
Wee2	WEE2	Female infertility and fertilization failure	Literature retrieval	10.1007/s10815-019-01553-3
		Gastric adenocarcinoma	DisGeNET database	/
		Ovarian mucinous adenocarcinoma	DisGeNET database	/
		Primary infertility	DisGeNET database	10.1007/s10815-019-01418-9
Apold1	APOLD1	Arterial thrombosis	Literature retrieval	10.1111/eci.13191
		Carotid artery thrombosis	DisGeNET database	10.1111/eci.13191
		Deep venous thrombosis	Literature retrieval	10.1016/j.avsg.2022.10.004
		Diabetic nephropathy	Literature retrieval	10.2147/JIR.S341032
		Inherited bleeding disorders	Literature retrieval	10.1055/s-0043-1778070
		Kidney renal clear cell carcinoma	Literature retrieval	10.1186/s41065-020-00152-y
		Neuropathic pain	Literature retrieval	10.3389/fphar.2023.1320419
		Osteoarthritis	Literature retrieval	10.1155/2022/5600190
		Osteosarcoma	Literature retrieval	10.1186/s12967-024-04902-8
		Prostate carcinoma	DisGeNET database	10.1038/s41467-019-12267-6
		Testicular germ cell tumor	DisGeNET database	10.1038/sj.bjc.6605505
Acod1	ACOD1	Acute lung injury	Literature retrieval	10.1538/expanim.22-0104
		Atherosclerosis	Literature retrieval	10.1016/j.redox.2024.103054
		Borrelia burgdorferi	Literature retrieval	10.1371/journal.ppat.1011886
		Cerebral ischemia/reperfusion injury	Literature retrieval	10.1016/j.expneurol.2021.113902
		Glioblastoma	Literature retrieval	10.1002/1878-0261.13287
		Glioma	DisGeNET database	10.3892/or.2014.3474
		Gout	Literature retrieval	10.1172/JCI148548
		Hepatitis B	DisGeNET database	10.1002/jmv.24756
		Idiopathic pulmonary fibrosis	Literature retrieval	10.1126/sciimmunol.abc1884
		Leishmaniosis	Literature retrieval	10.3389/fimmu.2021.794627
		Malaria	Literature retrieval	10.1016/j.cmet.2024.01.008
		Obesity-associated metabolic diseases	Literature retrieval	10.1002/oby.23509
		Psoriasis	Literature retrieval	10.1172/JCI148548
		Sepsis	DisGeNET database+Literature retrieval	10.1074/jbc.M113.454538; 10.1126/scitranslmed.abo2028
		Ulcerative colitis	Literature retrieval	10.3390/molecules28031060
		Viral infections	Literature retrieval	10.1172/JCI148548
Plekhd1	PLEKHD1	Breast cancer	DisGeNET database	10.1038/s41588-018-0132-x
		Malignant neoplasm of breast	DisGeNET database	10.1038/s41588-018-0132-x
Cpz	CPZ	Alzheimer's disease	Literature retrieval	10.1007/978-1-0716-2573-6_13
		Anxiety	DisGeNET database	10.1016/j.bbr.2019.01.036
		Gastric cancer	Literature retrieval	10.1007/s11605-023-05648-2
		MRSA - methicillin resistant staphylococcus aureus infection	DisGeNET database	10.1039/c8nr01967c
		Neuroblastoma	DisGeNET database	10.1371/journal.pgen.1006787
		Short stature	Literature retrieval	10.3390/nu15071764
Lgi2	LGI2	Abnormality of the skeletal system	DisGeNET database	10.1097/MD.0000000000009301
		Epilepsy	DisGeNET database	10.1111/jvim.12610
		Familial (FPAH)	DisGeNET database	10.1111/jvim.12610
		Listeriosis	DisGeNET database	10.1128/AEM.01189-17
		Lung squamous cell carcinoma	Literature retrieval	10.1007/s12032-023-02214-3
		Non-melanoma skin cancer	Literature retrieval	10.1093/carcin/bgad024
St3gal6	ST3GAL6	Amyotrophic lateral sclerosis	Literature retrieval	10.2169/internalmedicine.2222-18
		Colorectal carcinoma	DisGeNET database	10.1002/ijc.32103
		Liver carcinoma	DisGeNET database	10.1111/cas.13128
		Lung adenocarcinoma	Literature retrieval	10.3389/fcell.2022.931132
		Malignant neoplasm of colon and/or rectum	DisGeNET database	10.1002/ijc.32103
		Miscarriage	Literature retrieval	10.3389/fimmu.2021.679424
		Multiple myeloma	DisGeNET database	10.1182/blood-2014-03-560862
		Oral cancer	Literature retrieval	10.1016/j.adcanc.2021.100013
		Osteoarthritis	Literature retrieval	10.1186/s12920-023-01597-6
		Systemic lupus erythematosus	Literature retrieval	10.3390/ijms20184455
		Triple negative Breast cancer	DisGeNET database	10.1515/hsz-2018-0121
		Urinary bladder cancer	Literature retrieval	10.7150/thno.48711
Dennd11	DENND11	Cerebral infarction	DisGeNET database	10.1111/j.1471-4159.2006.04374.x
		Lung cancer	DisGeNET database	10.1016/j.gene.2015.03.008
		Malignant neoplasm of lung	DisGeNET database	10.1016/j.gene.2015.03.008
		Transient cerebral ischemia	DisGeNET database	10.1111/j.1471-4159.2006.04374.x
Prss22	PRSS22	Breast cancer	Literature retrieval	10.1038/s41419-022-05414-3
		Colon carcinoma	DisGeNET database	10.1186/1471-2407-6-250
		Glioma	DisGeNET database	10.1111/j.1742-4658.2005.04901.x
		Liver carcinoma	DisGeNET database	10.1186/1476-4598-13-162
		Malignant neoplasm of ovary	DisGeNET database	10.1111/j.1742-4658.2005.04901.x
		Malignant tumor of colon	DisGeNET database	10.1186/1471-2407-6-250
		Nematode infection	Literature retrieval	10.1016/j.jaci.2021.11.013
		Protein deficiency	DisGeNET database	10.1016/j.ijpara.2017.07.005
Tmem132c	TMEM132C	Adolescent idiopathic scoliosis	DisGeNET database	10.1007/s00439-018-1910-3
		Alzheimer's disease	DisGeNET database	10.1038/mp.2015.218
		Bipolar disorder	DisGeNET database	10.1038/mp.2011.4
		Breast cancer	DisGeNET database	10.1186/s12885-019-5403-0
		Hypotension	Literature retrieval	10.3390/jcm8081124
		Lung cancer	DisGeNET database	10.1038/ng.3892
		Malignant neoplasm of breast	DisGeNET database	10.1186/s12885-019-5403-0
		Scoliosis	DisGeNET database	10.1007/s00439-018-1910-3
		Triple-negative breast cancer	Literature retrieval	10.1002/cbin.11406

## Sheet: S8
Table S8. Predicted results of signal peptide positions and number of transmembrane helices in human homologous genes corresponding to 17 'more specific genes'. For a human homologous gene with multiple corresponding protein sequences, as long as one of the protein sequences meets the requirement of having a signal peptide while none of them containing a transmembrane helix, it is considered a po…
DEG	Human homologous gene	Protein accession in NCBI	Signal peptide position		Number of predicted TMHs
			SignalP 6.0	DeepTMHMM
Smim3	SMIM3	NP_116565.3	/	/	1
Fam221a	FAM221A	NP_001120836.1	/	/	0
		NP_001120837.1	/	/	0
		NP_001287861.1	/	/	0
		NP_954587.2	/	/	0
		XP_011513671.1	/	/	0
		XP_011513672.1	/	/	0
		XP_011513673.1	/	/	0
		XP_011513674.1	/	/	0
		XP_016867623.1	/	/	0
		XP_016867624.1	/	/	0
		XP_047276271.1	/	/	0
		XP_047276272.1	/	/	0
		XP_047276273.1	/	/	0
		XP_054214071.1	/	/	0
		XP_054214072.1	/	/	0
		XP_054214073.1	/	/	0
		XP_054214074.1	/	/	0
		XP_054214075.1	/	/	0
		XP_054214076.1	/	/	0
		XP_054214077.1	/	/	0
		XP_054214078.1	/	/	0
		XP_054214079.1	/	/	0
Samd13	SAMD13	NP_001010971.1	/	/	0
		NP_001128135.1	/	/	0
		NP_001128136.1	/	/	0
		XP_016855866.1	/	/	0
		XP_054190548.1	/	/	0
Kcnf1	KCNF1	NP_002227.2	/	/	6
Mmp27	MMP27	NP_071405.2	1-17	1-17	0
		XP_011541250.1	1-17	1-17	0
		XP_011541251.1	1-17	1-17	0
		XP_011541252.1	/	/	0
		XP_016873609.1	1-17	1-17	0
		XP_054225601.1	1-17	1-17	0
		XP_054225602.1	1-17	1-17	0
		XP_054225603.1	1-17	1-17	0
		XP_054225604.1	/	/	0
Zxda	ZXDA	NP_009087.1	/	/	0
Wfdc12	WFDC12	NP_543145.1	1-23	1-23	0
Lrrc25	LRRC25	NP_660299.2	1-20	1-20	1
		XP_005259796.1	1-20	1-20	1
		XP_054175782.1	1-20	1-20	1
Capsl	CAPSL	NP_001036090.1	/	/	0
		NP_653248.3	/	/	0
		XP_006714507.1	/	/	0
		XP_006714508.1	/	/	0
		XP_054207579.1	/	/	0
		XP_054207580.1	/	/	0
Scarna2	SCARNA2	No protein sequence
Wee2	WEE2	NP_001099028.1	/	/	0
Plekhd1	PLEKHD1	NP_001154970.1	/	/	0
		XP_011535064.1	/	/	0
		XP_011535065.1	/	/	0
		XP_016876779.1	/	/	0
		XP_054232022.1	/	/	0
		XP_054232023.1	/	/	0
		XP_054232024.1	/	/	0
Cpz	CPZ	NP_001014447.2	1-18	1-18	0
		NP_001014448.2	/	/	0
		NP_003643.3	1-18	1-18	0
Lgi2	LGI2	NP_060646.2	1-28	1-29	0
		XP_011512152.1	1-28	1-28	0
		XP_016863845.1	1-28	1-28	0
		XP_054206348.1	1-28	1-28	0
		XP_054206349.1	1-28	1-28	0
Dennd11	DENND11	NP_001073861.1	/	/	0
Prss22	PRSS22	NP_071402.1	1-32	1-32	0
		XP_047290407.1	/	/	0
		XP_054169579.1	/	/	0
		XP_054169580.1	1-32	1-32	0
		XP_054169581.1	/	/	0
		XP_054169582.1	/	/	0
		XP_054187853.1	1-32	1-32	0
Tmem132c	TMEM132C	NP_001129575.2	1-32	1-32	1
		NP_001373987.1	/	/	1
		XP_047285842.1	1-32	1-32	0
		XP_054229817.1	1-32	1-32	0
